# Supplementary material for: Aqua­trinitrato[2,4,6-tris­(pyridin-2-yl)-1,3,5-triazine]neodymium(III) dihydrate
Source: Acta Crystallogr Sect E Struct Rep Online. 2011 May 7;67(Pt 6):m699. doi: 10.1107/S1600536811014589 (PMC3120505; doi:10.1107/S1600536811014589)
Supplement: Supplementary file 1 [file e-67-0m699-sup1.cif]

##############################################################################
#                                                                            #
# This CIF contains the data in a paper accepted for publication in          #
# Acta Crystallographica Section E. It conforms to the requirements of       #
# Notes for Authors for Acta Crystallographica Section E, and has been       #
# peer reviewed under the auspices of the IUCr Commission on Journals.       #
#                                                                            #
# Full details of the Crystallographic Information File format               #
# are given in the paper "The Crystallographic Information File (CIF):       #
# a New Standard Archive File for Crystallography" by S. R. Hall, F. H.      #
# Allen and I. D. Brown [Acta Cryst. (1991), A47, 655-685].                  #
#                                                                            #
# The current version of the core CIF dictionary is obtainable from          #
# ftp://ftp.iucr.org/pub/cif_core.dic.                                       #
#                                                                            #
# Software is freely available for graphical display of the structure(s)     #
# in this CIF. For information consult the CIF software page                 #
# http://www.iucr.org/resources/cif/software.                                #
#                                                                            #
# This file may be used for bona fide research purposes within the           #
# scientific community so long as proper attribution is given to the journal # 
# article from which it was obtained.                                        #
#                                                                            #
##############################################################################
data_global
_audit_creation_method     'form.cif (version 2.0)'
_journal_data_validation_number     ?
_journal_date_recd_electronic     2011-04-10
_journal_date_accepted     2011-04-19
_journal_name_full     'Acta Crystallographica, Section E'
_journal_year     2011
_journal_volume     67
_journal_issue      6
_journal_page_first     m699
_journal_page_last     m699
_journal_paper_category     QM
_journal_coeditor_code     FF2007
_publ_contact_author_name     'Dan-Yi Wei'
_publ_contact_author_address
;
State Key Laboratory Base of Novel Functional Materials and Preparation Science
Faculty of Materials Science and Chemical Engineering
Ningbo University
Ningbo
Zhejiang 315211
People's Republic of China
;
_publ_contact_author_email     weidanyi786@163.com
_publ_contact_author_fax     '086 574 87600786'
_publ_contact_author_phone     '086 574 87600734'
_publ_section_title
;
Aquatrinitrato[2,4,6-tris(pyridin-2-yl)-1,3,5-triazine]neodymium(III) dihydrate
;
loop_
    _publ_author_name
    _publ_author_address
    'Jin Zhou'
;
State Key Laboratory Base of Novel Functional Materials and Preparation Science
Faculty of Materials Science and Chemical Engineering
Ningbo University
Ningbo
Zhejiang 315211
People's Republic of China
;
    'Gan-Xiao Lu'
;
State Key Laboratory Base of Novel Functional Materials and Preparation Science
Faculty of Materials Science and Chemical Engineering
Ningbo University
Ningbo
Zhejiang 315211
People's Republic of China
;
    'Yan-Guang Zhang'
;
State Key Laboratory Base of Novel Functional Materials and Preparation Science
Faculty of Materials Science and Chemical Engineering
Ningbo University
Ningbo
Zhejiang 315211
People's Republic of China
;
    'Dan-Yi Wei'
;
State Key Laboratory Base of Novel Functional Materials and Preparation Science
Faculty of Materials Science and Chemical Engineering
Ningbo University
Ningbo
Zhejiang 315211
People's Republic of China
;
data_I
_audit_creation_method     SHELXL97
_chemical_name_systematic
;
Aquatrinitrato[2,4,6-tris(pyridin-2-yl)-1,3,5-triazine]neodymium(III) dihydrate
;
_chemical_name_common     ?
_chemical_formula_moiety     'C18 H14 N9 Nd O10, 2(H2 O)'
_chemical_formula_sum     'C18 H18 N9 Nd O12'
_chemical_formula_iupac     '[Nd (N O3)3 (C18 H12 N6) (H2 O)] , 2H2 O'
_chemical_formula_weight     696.65
_chemical_melting_point     ?
_symmetry_cell_setting     triclinic
_symmetry_space_group_name_H-M     'P -1'
_symmetry_space_group_name_Hall     '-P 1'
loop_
    _symmetry_equiv_pos_as_xyz
    'x, y, z'
    '-x, -y, -z'
_cell_length_a     9.5799(5)
_cell_length_b     11.9688(7)
_cell_length_c     12.5711(6)
_cell_angle_alpha     115.376(5)
_cell_angle_beta     102.611(4)
_cell_angle_gamma     94.659(5)
_cell_volume     1245.68(11)
_cell_formula_units_Z     2
_cell_measurement_reflns_used     5280
_cell_measurement_theta_min     3.07
_cell_measurement_theta_max     29.74
_cell_measurement_temperature     293(2)
_exptl_crystal_description     plate
_exptl_crystal_colour     colourless
_exptl_crystal_size_max     0.29
_exptl_crystal_size_mid     0.24
_exptl_crystal_size_min     0.09
_exptl_crystal_density_diffrn     1.857
_exptl_crystal_density_meas     ?
_exptl_crystal_density_method     'not measured'
_exptl_crystal_F_000     690
_exptl_absorpt_coefficient_mu     2.165
_exptl_absorpt_correction_type     multi-scan
_exptl_absorpt_process_details     '(ABSCOR; Higashi, 1995)'
_exptl_absorpt_correction_T_min     0.785
_exptl_absorpt_correction_T_max     1.000
_exptl_special_details     ?
_diffrn_ambient_temperature     293(2)
_diffrn_radiation_type     MoK\a
_diffrn_radiation_wavelength     0.71073
_diffrn_radiation_source     'fine-focus sealed tube'
_diffrn_radiation_monochromator     graphite
_diffrn_measurement_device_type     'Rigaku R-AXIS RAPID'
_diffrn_measurement_method     \w
_diffrn_detector_area_resol_mean     ?
_diffrn_reflns_number     9838
_diffrn_reflns_av_R_equivalents     0.0258
_diffrn_reflns_av_sigmaI/netI     0.0495
_diffrn_reflns_theta_min     3.08
_diffrn_reflns_theta_max     29.81
_diffrn_reflns_theta_full     25.00
_diffrn_measured_fraction_theta_max     0.828
_diffrn_measured_fraction_theta_full     0.993
_diffrn_reflns_limit_h_min     -9
_diffrn_reflns_limit_h_max     12
_diffrn_reflns_limit_k_min     -15
_diffrn_reflns_limit_k_max     14
_diffrn_reflns_limit_l_min     -15
_diffrn_reflns_limit_l_max     16
_diffrn_standards_number     ?
_diffrn_standards_interval_count     ?
_diffrn_standards_interval_time     ?
_diffrn_standards_decay_%     ?
_refine_special_details
;
 Refinement of F^2^ against ALL reflections.  The weighted R-factor wR and
 goodness of fit S are based on F^2^, conventional R-factors R are based
 on F, with F set to zero for negative F^2^. The threshold expression of
 F^2^ > 2sigma(F^2^) is used only for calculating R-factors(gt) etc. and is
 not relevant to the choice of reflections for refinement.  R-factors based
 on F^2^ are statistically about twice as large as those based on F, and R-
 factors based on ALL data will be even larger.
;
_reflns_number_total     5928
_reflns_number_gt     5090
_reflns_threshold_expression     I>2\s(I)
_refine_ls_structure_factor_coef     Fsqd
_refine_ls_matrix_type     full
_refine_ls_R_factor_all     0.0471
_refine_ls_R_factor_gt     0.0344
_refine_ls_wR_factor_gt     0.0657
_refine_ls_wR_factor_ref     0.0836
_refine_ls_goodness_of_fit_ref     1.085
_refine_ls_restrained_S_all     1.085
_refine_ls_number_reflns     5928
_refine_ls_number_parameters     361
_refine_ls_number_restraints     0
_refine_ls_hydrogen_treatment     constr
_refine_ls_weighting_scheme     calc
_refine_ls_weighting_details
       'calc w = 1/[\s^2^(Fo^2^)+(0.0117P)^2^+3.9883P] where P=(Fo^2^+2Fc^2^)/3'
_atom_sites_solution_hydrogens     geom
_atom_sites_solution_primary     direct
_atom_sites_solution_secondary     difmap
_refine_ls_shift/su_max     0.001
_refine_ls_shift/su_mean     0.000
_refine_diff_density_max     1.616
_refine_diff_density_min     -0.978
_refine_ls_extinction_method     none
_refine_ls_extinction_coef     ?
loop_
    _atom_type_symbol
    _atom_type_description
    _atom_type_scat_dispersion_real
    _atom_type_scat_dispersion_imag
    _atom_type_scat_source
    'C' 'C' 0.0033 0.0016
                         'International Tables Vol C Tables 4.2.6.8 and 6.1.1.4'
    'H' 'H' 0.0000 0.0000
                         'International Tables Vol C Tables 4.2.6.8 and 6.1.1.4'
    'N' 'N' 0.0061 0.0033
                         'International Tables Vol C Tables 4.2.6.8 and 6.1.1.4'
    'O' 'O' 0.0106 0.0060
                         'International Tables Vol C Tables 4.2.6.8 and 6.1.1.4'
    'Nd' 'Nd' -0.1943 3.0179
                         'International Tables Vol C Tables 4.2.6.8 and 6.1.1.4'
_computing_data_collection     'RAPID-AUTO (Rigaku, 1998)'
_computing_cell_refinement     'RAPID-AUTO (Rigaku, 1998)'
_computing_data_reduction     'CrystalStructure (Rigaku/MSC, 2002)'
_computing_structure_solution     'SHELXS97 (Sheldrick, 2008)'
_computing_structure_refinement     'SHELXL97 (Sheldrick, 2008)'
_computing_molecular_graphics     'ORTEPII (Johnson, 1976)'
_computing_publication_material     'SHELXL97 (Sheldrick, 2008)'
loop_
    _atom_site_type_symbol
    _atom_site_label
    _atom_site_fract_x
    _atom_site_fract_y
    _atom_site_fract_z
    _atom_site_U_iso_or_equiv
    _atom_site_adp_type
    _atom_site_calc_flag
    _atom_site_refinement_flags
    _atom_site_occupancy
    _atom_site_symmetry_multiplicity
    _atom_site_disorder_assembly
    _atom_site_disorder_group
    Nd Nd 0.76592(3) 0.84166(2) 0.73838(2) 0.02711(7) Uani d . 1 1 . .
    N N1 0.9322(4) 0.7339(4) 0.5944(3) 0.0361(9) Uani d . 1 1 . .
    N N2 0.6692(4) 0.7758(3) 0.5065(3) 0.0279(8) Uani d . 1 1 . .
    N N3 0.5257(4) 0.9142(3) 0.6656(3) 0.0299(8) Uani d . 1 1 . .
    N N4 0.4875(4) 0.7688(4) 0.3410(3) 0.0337(8) Uani d . 1 1 . .
    N N5 0.6974(4) 0.6837(4) 0.3067(3) 0.0344(9) Uani d . 1 1 . .
    C C15 0.6178(6) 0.6582(5) 0.0673(4) 0.0430(12) Uani d . 1 1 . .
    H H15A 0.7139 0.6562 0.1003 0.052 Uiso calc R 1 1 . .
    N N7 0.9674(4) 1.0566(4) 0.7547(4) 0.0408(10) Uani d . 1 1 . .
    N N8 0.7168(4) 0.9971(5) 0.9803(4) 0.0427(10) Uani d . 1 1 . .
    N N9 0.5837(5) 0.5887(4) 0.6550(3) 0.0419(10) Uani d . 1 1 . .
    O O1 0.8338(4) 1.0220(4) 0.6964(3) 0.0500(9) Uani d . 1 1 . .
    O O2 1.0163(4) 0.9934(4) 0.8075(3) 0.0474(9) Uani d . 1 1 . .
    O O3 1.0430(5) 1.1464(4) 0.7595(5) 0.0786(15) Uani d . 1 1 . .
    O O4 0.6517(4) 0.8858(4) 0.9142(3) 0.0517(9) Uani d . 1 1 . .
    O O5 0.8056(4) 1.0388(3) 0.9365(3) 0.0440(8) Uani d . 1 1 . .
    O O6 0.6986(5) 1.0642(4) 1.0778(3) 0.0656(12) Uani d . 1 1 . .
    O O7 0.5274(4) 0.6821(3) 0.6647(3) 0.0491(9) Uani d . 1 1 . .
    O O8 0.7219(4) 0.6100(3) 0.6787(4) 0.0572(10) Uani d . 1 1 . .
    O O9 0.5138(5) 0.4864(4) 0.6241(4) 0.0674(12) Uani d . 1 1 . .
    O O10 0.9433(4) 0.7963(3) 0.8783(3) 0.0468(9) Uani d . 1 1 . .
    H H10B 1.0087 0.8606 0.9257 0.070 Uiso d . 1 1 . .
    H H10A 0.9328 0.7462 0.9079 0.070 Uiso d . 1 1 . .
    O O11 0.9437(6) 0.6039(4) 0.9285(5) 0.0938(18) Uani d . 1 1 . .
    H H11B 0.9245 0.5247 0.8942 0.141 Uiso d . 1 1 . .
    H H11A 0.9968 0.6244 0.9993 0.141 Uiso d . 1 1 . .
    O O12 0.1290(4) 0.6569(4) 0.1647(4) 0.0613(11) Uani d . 1 1 . .
    H H12A 0.2151 0.6633 0.1599 0.092 Uiso d . 1 1 . .
    H H12B 0.0989 0.7163 0.2138 0.092 Uiso d . 1 1 . .
    C C1 1.0632(5) 0.7158(5) 0.6386(5) 0.0428(12) Uani d . 1 1 . .
    H H1 1.0989 0.7463 0.7230 0.051 Uiso calc R 1 1 . .
    C C2 1.1485(6) 0.6540(5) 0.5655(5) 0.0500(14) Uani d . 1 1 . .
    H H2 1.2382 0.6413 0.5999 0.060 Uiso calc R 1 1 . .
    C C3 1.0993(6) 0.6118(5) 0.4419(5) 0.0497(13) Uani d . 1 1 . .
    H H3 1.1555 0.5708 0.3910 0.060 Uiso calc R 1 1 . .
    C C4 0.9655(6) 0.6307(5) 0.3939(5) 0.0447(12) Uani d . 1 1 . .
    H H4 0.9298 0.6029 0.3099 0.054 Uiso calc R 1 1 . .
    C C5 0.8850(5) 0.6915(4) 0.4722(4) 0.0306(9) Uani d . 1 1 . .
    C C6 0.7427(5) 0.7185(4) 0.4261(4) 0.0294(9) Uani d . 1 1 . .
    C C7 0.5426(5) 0.8000(4) 0.4596(4) 0.0290(9) Uani d . 1 1 . .
    C C8 0.5690(5) 0.7109(4) 0.2688(4) 0.0309(9) Uani d . 1 1 . .
    C C9 0.4623(5) 0.8728(4) 0.5452(4) 0.0292(9) Uani d . 1 1 . .
    C C10 0.4532(5) 0.9796(5) 0.7425(4) 0.0370(11) Uani d . 1 1 . .
    H H10 0.4958 1.0104 0.8262 0.044 Uiso calc R 1 1 . .
    C C11 0.3170(5) 1.0044(5) 0.7047(5) 0.0423(12) Uani d . 1 1 . .
    H H11 0.2691 1.0489 0.7618 0.051 Uiso calc R 1 1 . .
    C C12 0.2550(5) 0.9625(5) 0.5825(5) 0.0422(12) Uani d . 1 1 . .
    H H12 0.1645 0.9788 0.5548 0.051 Uiso calc R 1 1 . .
    C C13 0.3288(5) 0.8952(5) 0.5006(4) 0.0390(11) Uani d . 1 1 . .
    H H13 0.2890 0.8656 0.4168 0.047 Uiso calc R 1 1 . .
    C C14 0.5196(5) 0.6815(4) 0.1374(4) 0.0366(11) Uani d . 1 1 . .
    N N6 0.3811(5) 0.6860(4) 0.0949(4) 0.0445(10) Uani d . 1 1 . .
    C C18 0.3380(6) 0.6651(6) -0.0216(5) 0.0534(15) Uani d . 1 1 . .
    H H18 0.2412 0.6660 -0.0537 0.064 Uiso calc R 1 1 . .
    C C17 0.4276(7) 0.6426(6) -0.0965(5) 0.0608(17) Uani d . 1 1 . .
    H H17 0.3928 0.6303 -0.1766 0.073 Uiso calc R 1 1 . .
    C C16 0.5698(7) 0.6383(6) -0.0512(5) 0.0530(14) Uani d . 1 1 . .
    H H16 0.6328 0.6221 -0.1005 0.064 Uiso calc R 1 1 . .
loop_
    _atom_site_aniso_label
    _atom_site_aniso_U_11
    _atom_site_aniso_U_22
    _atom_site_aniso_U_33
    _atom_site_aniso_U_12
    _atom_site_aniso_U_13
    _atom_site_aniso_U_23
    Nd 0.02569(12) 0.02828(12) 0.02657(12) 0.00553(9) 0.00467(8) 0.01311(9)
    N1 0.032(2) 0.044(2) 0.035(2) 0.0142(17) 0.0090(16) 0.0199(18)
    N2 0.0273(19) 0.0285(19) 0.0259(18) 0.0053(15) 0.0061(14) 0.0114(15)
    N3 0.0289(19) 0.034(2) 0.0307(19) 0.0083(16) 0.0105(15) 0.0170(16)
    N4 0.033(2) 0.038(2) 0.029(2) 0.0084(17) 0.0063(15) 0.0152(17)
    N5 0.037(2) 0.037(2) 0.029(2) 0.0107(17) 0.0102(16) 0.0142(17)
    C15 0.044(3) 0.050(3) 0.036(3) 0.006(2) 0.016(2) 0.019(2)
    N7 0.034(2) 0.027(2) 0.064(3) 0.0037(17) 0.021(2) 0.020(2)
    N8 0.038(2) 0.060(3) 0.032(2) 0.015(2) 0.0082(17) 0.023(2)
    N9 0.049(3) 0.038(2) 0.029(2) 0.003(2) 0.0071(17) 0.0107(18)
    O1 0.043(2) 0.051(2) 0.059(2) -0.0021(17) -0.0011(17) 0.0373(19)
    O2 0.0329(19) 0.050(2) 0.064(2) 0.0122(16) 0.0114(16) 0.0313(19)
    O3 0.053(3) 0.052(3) 0.152(5) 0.009(2) 0.047(3) 0.058(3)
    O4 0.049(2) 0.054(2) 0.052(2) 0.0007(19) 0.0158(17) 0.025(2)
    O5 0.050(2) 0.043(2) 0.0332(18) -0.0009(16) 0.0143(15) 0.0129(16)
    O6 0.065(3) 0.089(3) 0.037(2) 0.020(2) 0.0236(19) 0.020(2)
    O7 0.036(2) 0.040(2) 0.069(3) 0.0028(16) 0.0130(17) 0.0248(19)
    O8 0.042(2) 0.036(2) 0.084(3) 0.0082(17) 0.0094(19) 0.023(2)
    O9 0.087(3) 0.035(2) 0.063(3) -0.020(2) 0.010(2) 0.0170(19)
    O10 0.047(2) 0.046(2) 0.041(2) 0.0050(17) -0.0052(15) 0.0237(17)
    O11 0.115(4) 0.056(3) 0.091(4) -0.011(3) -0.029(3) 0.049(3)
    O12 0.051(2) 0.050(2) 0.074(3) 0.0105(19) 0.019(2) 0.020(2)
    C1 0.034(3) 0.051(3) 0.046(3) 0.008(2) 0.009(2) 0.025(2)
    C2 0.032(3) 0.059(4) 0.069(4) 0.018(3) 0.014(2) 0.037(3)
    C3 0.043(3) 0.050(3) 0.065(4) 0.021(3) 0.028(3) 0.026(3)
    C4 0.041(3) 0.049(3) 0.045(3) 0.019(2) 0.019(2) 0.017(2)
    C5 0.030(2) 0.027(2) 0.035(2) 0.0055(18) 0.0106(18) 0.0146(19)
    C6 0.030(2) 0.026(2) 0.032(2) 0.0041(17) 0.0107(17) 0.0129(18)
    C7 0.028(2) 0.031(2) 0.031(2) 0.0068(18) 0.0089(17) 0.0178(19)
    C8 0.034(2) 0.025(2) 0.030(2) -0.0002(18) 0.0083(17) 0.0107(18)
    C9 0.027(2) 0.030(2) 0.032(2) 0.0063(17) 0.0074(17) 0.0164(19)
    C10 0.038(3) 0.040(3) 0.036(3) 0.011(2) 0.014(2) 0.018(2)
    C11 0.040(3) 0.045(3) 0.048(3) 0.020(2) 0.021(2) 0.021(2)
    C12 0.032(3) 0.051(3) 0.049(3) 0.019(2) 0.012(2) 0.027(3)
    C13 0.034(3) 0.047(3) 0.037(3) 0.014(2) 0.0076(19) 0.020(2)
    C14 0.045(3) 0.035(3) 0.028(2) 0.006(2) 0.0084(19) 0.013(2)
    N6 0.045(3) 0.055(3) 0.034(2) 0.011(2) 0.0089(18) 0.022(2)
    C18 0.053(3) 0.070(4) 0.038(3) 0.015(3) 0.006(2) 0.028(3)
    C17 0.076(4) 0.081(5) 0.032(3) 0.023(4) 0.015(3) 0.030(3)
    C16 0.062(4) 0.061(4) 0.043(3) 0.007(3) 0.023(3) 0.027(3)
_geom_special_details
;
 All esds (except the esd in the dihedral angle between two l.s. planes)
 are estimated using the full covariance matrix.  The cell esds are taken
 into account individually in the estimation of esds in distances, angles
 and torsion angles; correlations between esds in cell parameters are only
 used when they are defined by crystal symmetry.  An approximate (isotropic)
 treatment of cell esds is used for estimating esds involving l.s. planes.
;
loop_
    _geom_bond_atom_site_label_1
    _geom_bond_atom_site_label_2
    _geom_bond_site_symmetry_2
    _geom_bond_distance
    _geom_bond_publ_flag
    Nd O10 . 2.437(3) yes
    Nd O1 . 2.502(4) yes
    Nd O5 . 2.514(3) yes
    Nd O8 . 2.514(4) yes
    Nd O4 . 2.551(4) yes
    Nd O7 . 2.564(3) yes
    Nd N2 . 2.590(3) yes
    Nd O2 . 2.615(4) yes
    Nd N3 . 2.641(4) yes
    Nd N1 . 2.659(4) yes
    Nd N8 . 2.975(4) ?
    Nd N9 . 2.989(4) ?
    N1 C1 . 1.332(6) ?
    N1 C5 . 1.346(6) ?
    N2 C6 . 1.335(5) ?
    N2 C7 . 1.338(5) ?
    N3 C10 . 1.328(6) ?
    N3 C9 . 1.346(5) ?
    N4 C8 . 1.331(6) ?
    N4 C7 . 1.337(5) ?
    N5 C6 . 1.328(5) ?
    N5 C8 . 1.338(6) ?
    C15 C16 . 1.366(7) ?
    C15 C14 . 1.390(7) ?
    C15 H15A . 0.9300 ?
    N7 O3 . 1.218(5) ?
    N7 O2 . 1.259(5) ?
    N7 O1 . 1.261(5) ?
    N8 O6 . 1.204(5) ?
    N8 O4 . 1.243(6) ?
    N8 O5 . 1.283(5) ?
    N9 O9 . 1.202(5) ?
    N9 O7 . 1.251(5) ?
    N9 O8 . 1.271(5) ?
    O10 H10B . 0.8399 ?
    O10 H10A . 0.8400 ?
    O11 H11B . 0.8400 ?
    O11 H11A . 0.8400 ?
    O12 H12A . 0.8405 ?
    O12 H12B . 0.8396 ?
    C1 C2 . 1.380(7) ?
    C1 H1 . 0.9300 ?
    C2 C3 . 1.363(8) ?
    C2 H2 . 0.9300 ?
    C3 C4 . 1.373(7) ?
    C3 H3 . 0.9300 ?
    C4 C5 . 1.379(6) ?
    C4 H4 . 0.9300 ?
    C5 C6 . 1.478(6) ?
    C7 C9 . 1.475(6) ?
    C8 C14 . 1.486(6) ?
    C9 C13 . 1.376(6) ?
    C10 C11 . 1.389(7) ?
    C10 H10 . 0.9300 ?
    C11 C12 . 1.363(7) ?
    C11 H11 . 0.9300 ?
    C12 C13 . 1.382(7) ?
    C12 H12 . 0.9300 ?
    C13 H13 . 0.9300 ?
    C14 N6 . 1.332(6) ?
    N6 C18 . 1.336(6) ?
    C18 C17 . 1.367(8) ?
    C18 H18 . 0.9300 ?
    C17 C16 . 1.372(8) ?
    C17 H17 . 0.9300 ?
    C16 H16 . 0.9300 ?
loop_
    _geom_angle_atom_site_label_1
    _geom_angle_atom_site_label_2
    _geom_angle_atom_site_label_3
    _geom_angle_site_symmetry_1
    _geom_angle_site_symmetry_3
    _geom_angle
    _geom_angle_publ_flag
    O10 Nd O1 . . 120.22(12) ?
    O10 Nd O5 . . 79.00(12) ?
    O1 Nd O5 . . 73.81(12) ?
    O10 Nd O8 . . 69.07(12) ?
    O1 Nd O8 . . 151.33(13) ?
    O5 Nd O8 . . 134.08(13) ?
    O10 Nd O4 . . 77.59(13) ?
    O1 Nd O4 . . 117.41(13) ?
    O5 Nd O4 . . 49.78(11) ?
    O8 Nd O4 . . 90.63(13) ?
    O10 Nd O7 . . 107.37(12) ?
    O1 Nd O7 . . 132.39(12) ?
    O5 Nd O7 . . 116.65(12) ?
    O8 Nd O7 . . 49.34(12) ?
    O4 Nd O7 . . 69.68(12) ?
    O10 Nd N2 . . 140.25(12) ?
    O1 Nd N2 . . 69.56(11) ?
    O5 Nd N2 . . 136.67(11) ?
    O8 Nd N2 . . 86.55(13) ?
    O4 Nd N2 . . 135.54(12) ?
    O7 Nd N2 . . 75.24(12) ?
    O10 Nd O2 . . 71.11(12) ?
    O1 Nd O2 . . 49.32(11) ?
    O5 Nd O2 . . 66.19(11) ?
    O8 Nd O2 . . 127.57(12) ?
    O4 Nd O2 . . 112.49(12) ?
    O7 Nd O2 . . 176.68(12) ?
    N2 Nd O2 . . 103.96(11) ?
    O10 Nd N3 . . 155.50(12) ?
    O1 Nd N3 . . 71.23(11) ?
    O5 Nd N3 . . 84.52(11) ?
    O8 Nd N3 . . 112.20(12) ?
    O4 Nd N3 . . 77.94(12) ?
    O7 Nd N3 . . 64.41(12) ?
    N2 Nd N3 . . 62.49(11) ?
    O2 Nd N3 . . 118.21(11) ?
    O10 Nd N1 . . 80.40(12) ?
    O1 Nd N1 . . 82.91(13) ?
    O5 Nd N1 . . 134.92(12) ?
    O8 Nd N1 . . 71.64(13) ?
    O4 Nd N1 . . 155.61(12) ?
    O7 Nd N1 . . 107.65(12) ?
    N2 Nd N1 . . 61.87(11) ?
    O2 Nd N1 . . 69.30(12) ?
    N3 Nd N1 . . 123.80(11) ?
    O10 Nd N8 . . 77.08(12) ?
    O1 Nd N8 . . 96.09(13) ?
    O5 Nd N8 . . 25.30(11) ?
    O8 Nd N8 . . 112.58(14) ?
    O4 Nd N8 . . 24.49(12) ?
    O7 Nd N8 . . 92.81(12) ?
    N2 Nd N8 . . 142.56(11) ?
    O2 Nd N8 . . 89.72(12) ?
    N3 Nd N8 . . 80.26(11) ?
    N1 Nd N8 . . 153.26(11) ?
    O10 Nd N9 . . 87.86(12) ?
    O1 Nd N9 . . 149.12(11) ?
    O5 Nd N9 . . 128.36(11) ?
    O8 Nd N9 . . 24.82(11) ?
    O4 Nd N9 . . 78.69(12) ?
    O7 Nd N9 . . 24.53(11) ?
    N2 Nd N9 . . 80.62(11) ?
    O2 Nd N9 . . 152.39(12) ?
    N3 Nd N9 . . 88.31(12) ?
    N1 Nd N9 . . 90.18(12) ?
    N8 Nd N9 . . 103.12(12) ?
    C1 N1 C5 . . 117.0(4) ?
    C1 N1 Nd . . 121.9(3) ?
    C5 N1 Nd . . 121.0(3) ?
    C6 N2 C7 . . 115.4(4) ?
    C6 N2 Nd . . 122.8(3) ?
    C7 N2 Nd . . 121.8(3) ?
    C10 N3 C9 . . 116.8(4) ?
    C10 N3 Nd . . 122.5(3) ?
    C9 N3 Nd . . 120.2(3) ?
    C8 N4 C7 . . 115.2(4) ?
    C6 N5 C8 . . 115.3(4) ?
    C16 C15 C14 . . 118.4(5) ?
    C16 C15 H15A . . 120.8 ?
    C14 C15 H15A . . 120.8 ?
    O3 N7 O2 . . 122.7(5) ?
    O3 N7 O1 . . 121.3(5) ?
    O2 N7 O1 . . 116.0(4) ?
    O3 N7 Nd . . 176.6(4) ?
    O2 N7 Nd . . 60.6(2) ?
    O1 N7 Nd . . 55.4(2) ?
    O6 N8 O4 . . 124.0(5) ?
    O6 N8 O5 . . 120.9(5) ?
    O4 N8 O5 . . 115.1(4) ?
    O6 N8 Nd . . 177.5(4) ?
    O4 N8 Nd . . 58.3(2) ?
    O5 N8 Nd . . 56.8(2) ?
    O9 N9 O7 . . 123.3(5) ?
    O9 N9 O8 . . 122.2(5) ?
    O7 N9 O8 . . 114.4(4) ?
    O9 N9 Nd . . 177.9(4) ?
    O7 N9 Nd . . 58.3(2) ?
    O8 N9 Nd . . 56.1(2) ?
    N7 O1 Nd . . 100.0(3) ?
    N7 O2 Nd . . 94.6(3) ?
    N8 O4 Nd . . 97.2(3) ?
    N8 O5 Nd . . 97.9(3) ?
    N9 O7 Nd . . 97.1(3) ?
    N9 O8 Nd . . 99.0(3) ?
    Nd O10 H10B . . 110.4 ?
    Nd O10 H10A . . 130.4 ?
    H10B O10 H10A . . 112.7 ?
    H11B O11 H11A . . 104.5 ?
    H12A O12 H12B . . 123.0 ?
    N1 C1 C2 . . 123.3(5) ?
    N1 C1 H1 . . 118.4 ?
    C2 C1 H1 . . 118.4 ?
    C3 C2 C1 . . 119.0(5) ?
    C3 C2 H2 . . 120.5 ?
    C1 C2 H2 . . 120.5 ?
    C2 C3 C4 . . 119.0(5) ?
    C2 C3 H3 . . 120.5 ?
    C4 C3 H3 . . 120.5 ?
    C3 C4 C5 . . 118.9(5) ?
    C3 C4 H4 . . 120.5 ?
    C5 C4 H4 . . 120.5 ?
    N1 C5 C4 . . 122.8(4) ?
    N1 C5 C6 . . 115.9(4) ?
    C4 C5 C6 . . 121.2(4) ?
    N5 C6 N2 . . 124.7(4) ?
    N5 C6 C5 . . 117.1(4) ?
    N2 C6 C5 . . 118.2(4) ?
    N4 C7 N2 . . 124.5(4) ?
    N4 C7 C9 . . 117.4(4) ?
    N2 C7 C9 . . 118.0(4) ?
    N4 C8 N5 . . 124.9(4) ?
    N4 C8 C14 . . 118.1(4) ?
    N5 C8 C14 . . 116.9(4) ?
    N3 C9 C13 . . 123.1(4) ?
    N3 C9 C7 . . 116.9(4) ?
    C13 C9 C7 . . 120.0(4) ?
    N3 C10 C11 . . 123.6(4) ?
    N3 C10 H10 . . 118.2 ?
    C11 C10 H10 . . 118.2 ?
    C12 C11 C10 . . 118.8(4) ?
    C12 C11 H11 . . 120.6 ?
    C10 C11 H11 . . 120.6 ?
    C11 C12 C13 . . 118.8(4) ?
    C11 C12 H12 . . 120.6 ?
    C13 C12 H12 . . 120.6 ?
    C9 C13 C12 . . 118.9(4) ?
    C9 C13 H13 . . 120.6 ?
    C12 C13 H13 . . 120.6 ?
    N6 C14 C15 . . 123.3(4) ?
    N6 C14 C8 . . 116.3(4) ?
    C15 C14 C8 . . 120.3(4) ?
    C14 N6 C18 . . 116.6(4) ?
    N6 C18 C17 . . 124.0(5) ?
    N6 C18 H18 . . 118.0 ?
    C17 C18 H18 . . 118.0 ?
    C18 C17 C16 . . 118.6(5) ?
    C18 C17 H17 . . 120.7 ?
    C16 C17 H17 . . 120.7 ?
    C15 C16 C17 . . 119.2(5) ?
    C15 C16 H16 . . 120.4 ?
    C17 C16 H16 . . 120.4 ?
loop_
    _geom_hbond_atom_site_label_D
    _geom_hbond_atom_site_label_H
    _geom_hbond_atom_site_label_A
    _geom_hbond_site_symmetry_A
    _geom_hbond_distance_DH
    _geom_hbond_distance_HA
    _geom_hbond_distance_DA
    _geom_hbond_angle_DHA
    _geom_hbond_publ_flag
    O10 H10B O5 2_777 0.84 2.03 2.819(5) 156 yes
    O10 H10A O11 ? 0.84 1.84 2.636(7) 158 yes
    O11 H11B O12 2_666 0.84 1.95 2.785(8) 172 yes
    O11 H11A O12 1_656 0.84 2.04 2.876(7) 175 yes
    O12 H12A N6 ? 0.84 1.99 2.788(6) 159 yes
    O12 H12B O3 2_676 0.84 2.18 2.925(7) 148 yes
