# Supplementary material for: Aqua­trinitrato[2,4,6-tris­(pyridin-2-yl)-1,3,5-triazine]neodymium(III) dihydrate
Source: Acta Crystallogr Sect E Struct Rep Online. 2011 May 7;67(Pt 6):m699. doi: 10.1107/S1600536811014589 (PMC3120505; doi:10.1107/S1600536811014589)
Supplement: Supplementary file 2 [file e-67-0m699-Isup2.hkl]

# 
# h,k,l, Fc-squared, Fo-squared, sigma(Fo-squared) and status flag 
# 
data_I
_shelx_title ' TREF in P-1' 
_shelx_refln_list_code          4 
_shelx_F_calc_maximum      275.36 
_exptl_crystal_F_000       690.00 
_reflns_d_resolution_high  0.7148 
 
loop_ 
 _symmetry_equiv_pos_as_xyz 
 'x, y, z' 
 '-x, -y, -z' 
 
_cell_length_a     9.5799 
_cell_length_b    11.9688 
_cell_length_c    12.5711 
_cell_angle_alpha 115.376 
_cell_angle_beta  102.611 
_cell_angle_gamma  94.659 
 
_shelx_F_squared_multiplier     1.000 
 
loop_ 
 _refln_index_h 
 _refln_index_k 
 _refln_index_l 
 _refln_F_squared_calc 
 _refln_F_squared_meas 
 _refln_F_squared_sigma 
 _refln_observed_status 
   2   0   0      617.95      739.14     33.17 o 
   3   0   0       34.31       55.56     17.14 o 
   4   0   0    12038.79    11627.10    175.66 o 
   5   0   0       19.91       21.01     19.21 o 
   6   0   0     1565.97     1604.32     58.53 o 
   7   0   0     1068.53      839.90     67.17 o 
   8   0   0      576.71      508.47     59.71 o 
   9   0   0      750.10      700.86     74.49 o 
  10   0   0      667.31      686.62     76.57 o 
  11   0   0      631.40      645.99     81.68 o 
 -11   1   0      476.09      578.13     75.05 o 
 -10   1   0       80.29       50.86     30.27 o 
  -9   1   0     1827.23     1757.88    112.92 o 
  -8   1   0      420.26      420.29     55.84 o 
  -7   1   0     2045.33     1962.15    101.31 o 
  -6   1   0      847.81      894.21     64.13 o 
  -5   1   0    14735.38    14811.84    226.11 o 
  -4   1   0     5636.52     5658.13    124.94 o 
  -3   1   0     1578.75     1615.66     59.98 o 
  -2   1   0    10879.78    10830.46    123.14 o 
   1   1   0     9981.43    10340.51     88.87 o 
   2   1   0     6035.28     6525.39     95.09 o 
   3   1   0     3652.29     3367.87     83.34 o 
   4   1   0     5972.89     5724.28     65.59 o 
   5   1   0     4137.61     4170.24     95.09 o 
   6   1   0      995.99      909.24     29.28 o 
   7   1   0       44.34       62.90      9.13 o 
   8   1   0     1390.24     1640.40    102.00 o 
   9   1   0        1.94       -9.67     26.95 o 
  10   1   0     1231.40     1377.94    107.66 o 
  11   1   0        0.67       29.99     29.99 o 
 -11   2   0        3.69      -15.06     31.10 o 
 -10   2   0     1645.89     1584.43    114.58 o 
  -9   2   0      238.96      263.70     48.37 o 
  -8   2   0     2920.74     2699.36    128.67 o 
  -7   2   0      192.84      149.82     35.80 o 
  -6   2   0     7187.89     7146.37    176.08 o 
  -5   2   0     1145.33      992.89     61.50 o 
  -4   2   0     1057.04     1115.72     17.83 o 
  -3   2   0     2481.50     2584.51     77.81 o 
  -2   2   0     2520.14     2560.87     66.06 o 
  -1   2   0     6208.04     6434.73     82.51 o 
   0   2   0     3199.90     3385.98     53.21 o 
   1   2   0     4067.73     4074.81     65.93 o 
   3   2   0     5008.11     4803.86    103.10 o 
   4   2   0      342.31      363.12     24.04 o 
   5   2   0      643.53      617.94     28.10 o 
   6   2   0       26.54       22.95      9.54 o 
   7   2   0     4597.67     4602.14     79.83 o 
   8   2   0      553.36      541.89     27.52 o 
   9   2   0     1240.21     1214.99     95.36 o 
  10   2   0      173.73      177.60     43.54 o 
  11   2   0      725.45      813.50     92.19 o 
 -11   3   0      826.12      828.70     89.56 o 
 -10   3   0      494.65      483.73     68.55 o 
  -9   3   0      841.83      975.20     85.55 o 
  -8   3   0      849.39     1021.36     82.65 o 
  -7   3   0     1927.16     1781.51     98.68 o 
  -6   3   0     4531.62     4507.41    142.63 o 
  -5   3   0      653.76      649.22     31.10 o 
  -4   3   0     8223.82     8141.33    159.35 o 
  -3   3   0      400.58      417.53     35.66 o 
  -2   3   0     2727.48     2710.83     71.87 o 
  -1   3   0      757.28      768.03     33.86 o 
   0   3   0     3284.22     3367.18     65.23 o 
   1   3   0      297.63      281.81     22.53 o 
   2   3   0     5875.46     5809.85     71.96 o 
   3   3   0      839.27      833.14     32.18 o 
   4   3   0     4570.11     4229.05    114.30 o 
   5   3   0     1357.17     1237.12     36.24 o 
   6   3   0      930.54      871.24     32.72 o 
   7   3   0     3732.47     3951.95    170.90 o 
   8   3   0      577.18      608.33     34.99 o 
   9   3   0     1123.05     1122.53     93.29 o 
  10   3   0      316.17      401.22     63.02 o 
  11   3   0      436.24      551.59     77.12 o 
 -11   4   0     1206.61     1150.31    105.45 o 
 -10   4   0      150.77       75.74     40.36 o 
  -9   4   0     1866.29     1886.41    119.55 o 
  -8   4   0      172.35      140.42     38.70 o 
  -7   4   0     1806.01     1764.65     99.79 o 
  -6   4   0       43.60       46.91      9.80 o 
  -5   4   0     4840.97     4581.21    135.03 o 
  -4   4   0      186.21      204.27     29.71 o 
  -3   4   0     2636.24     2743.31     86.38 o 
  -2   4   0      475.98      446.69     33.72 o 
  -1   4   0    11531.29    11666.90    141.53 o 
   0   4   0     4667.65     4860.94     90.67 o 
   1   4   0    10082.73    10534.52     97.36 o 
   2   4   0     6140.83     6227.77     81.31 o 
   3   4   0     2156.07     1408.38    694.22 o 
   4   4   0      619.46      614.20     47.13 o 
   5   4   0      192.79      168.25     16.72 o 
   6   4   0     5308.11     5248.92    101.83 o 
   7   4   0        5.18       10.41     13.02 o 
   8   4   0      961.33      979.58     48.22 o 
   9   4   0       38.68       -8.15     24.88 o 
  10   4   0      947.32     1038.22     98.82 o 
 -11   5   0        1.69        3.18     29.58 o 
 -10   5   0      748.26      821.79     86.10 o 
  -9   5   0      395.21      329.35     55.97 o 
  -8   5   0      667.22      704.17     70.90 o 
  -7   5   0      946.55      915.78     33.60 o 
  -6   5   0     3683.48     3580.42     61.31 o 
  -5   5   0     2678.37     2657.20    107.25 o 
  -4   5   0     2497.60     2473.25     95.23 o 
  -3   5   0     7082.59     7253.62    146.22 o 
  -2   5   0     1878.47     1827.54     67.03 o 
  -1   5   0     2420.25     2265.80     70.35 o 
   0   5   0      637.65      625.55     32.00 o 
   1   5   0    15477.49    15887.12    132.88 o 
   2   5   0       76.71       39.81     11.19 o 
   3   5   0     3454.66     3404.08    103.52 o 
   4   5   0        5.20       -2.19     12.88 o 
   5   5   0     5562.37     5421.44    105.60 o 
   6   5   0      363.32      314.03     36.63 o 
   7   5   0      342.98      367.61     31.58 o 
   8   5   0      375.28      413.17     35.00 o 
   9   5   0      574.15      762.50     82.23 o 
  10   5   0      221.66      197.36     49.62 o 
 -11   6   0      353.13      442.96     66.62 o 
 -10   6   0      659.49      735.27     81.27 o 
  -9   6   0      359.61      285.68     51.97 o 
  -8   6   0     1757.84     1719.13     44.06 o 
  -7   6   0        5.64        2.92     11.03 o 
  -6   6   0     1202.19     1209.09     72.91 o 
  -5   6   0      310.12      340.70     29.82 o 
  -4   6   0     5938.50     6085.13    144.98 o 
  -2   6   0     7142.71     6971.12    138.49 o 
  -1   6   0     1489.60     1514.22     64.68 o 
   0   6   0     9868.78     9446.96    607.77 o 
   1   6   0     1465.61     1596.86     67.31 o 
   2   6   0     1442.89     1238.63     63.02 o 
   3   6   0     2468.64     2444.53    140.49 o 
   4   6   0      891.78      990.68     62.06 o 
   5   6   0     1033.67     1004.89     49.69 o 
   6   6   0      385.15      406.17     33.83 o 
   7   6   0      714.17      765.01     47.70 o 
   8   6   0      342.04      365.48     36.32 o 
   9   6   0      670.56      699.75     79.88 o 
 -11   7   0      209.25      220.17     52.24 o 
 -10   7   0       21.97      -27.50     27.50 o 
  -9   7   0      944.58      885.23     83.48 o 
  -8   7   0      122.12       95.07     16.94 o 
  -7   7   0     1485.81     1546.92     56.17 o 
  -6   7   0     1471.97     1435.99     90.39 o 
  -5   7   0     3190.53     2935.83    120.10 o 
  -4   7   0      961.74      944.91     46.40 o 
  -3   7   0     1531.14     1456.34     52.54 o 
  -2   7   0     2495.17     2566.31     66.11 o 
  -1   7   0     1240.04     1282.88     46.48 o 
   0   7   0     2130.90     2234.01     84.58 o 
   1   7   0       13.22        5.72     10.90 o 
   2   7   0     2720.27     2744.61     68.73 o 
   3   7   0      613.01      668.65     37.11 o 
   4   7   0     2156.99     1505.33    950.88 o 
   5   7   0       17.29       18.68     12.95 o 
   6   7   0     1244.72     1292.00     62.01 o 
   7   7   0       23.18       19.71     18.31 o 
   8   7   0      944.88     1043.82     59.71 o 
   9   7   0       31.49        5.53     28.47 o 
 -10   8   0      789.56      869.06     91.49 o 
  -9   8   0      255.32      212.70     46.02 o 
  -8   8   0      573.77      516.60     65.65 o 
  -7   8   0     1182.38     1141.46     52.34 o 
  -6   8   0      696.94      633.13     65.51 o 
  -5   8   0     1436.72     1348.50     86.10 o 
  -4   8   0      293.23      324.24     43.40 o 
  -3   8   0     1758.91     1748.25     61.44 o 
  -2   8   0      352.20      325.55     27.85 o 
  -1   8   0     3666.12     3750.58     83.98 o 
   0   8   0        6.86        0.00     11.92 o 
   1   8   0     2515.27     2606.66     69.73 o 
   2   8   0       16.65       12.13     12.04 o 
   3   8   0     2459.15     2408.57    105.32 o 
   4   8   0      120.08       84.17     30.13 o 
   5   8   0     1420.47     1407.60     65.42 o 
   6   8   0       75.96       89.73     21.84 o 
   7   8   0      879.45      978.76     59.27 o 
   8   8   0      106.96      115.67     23.88 o 
 -10   9   0      668.29      644.19     81.96 o 
  -9   9   0      130.11      129.50     39.25 o 
  -8   9   0      543.03      516.75     39.55 o 
  -7   9   0        6.78       11.86     19.83 o 
  -6   9   0     6382.37     6475.10    130.80 o 
  -5   9   0      270.75      320.51     46.71 o 
  -4   9   0     1248.66     1227.29     79.88 o 
  -3   9   0      222.43      217.13     36.21 o 
  -2   9   0     1992.43     1841.22     90.80 o 
  -1   9   0      167.78      134.06     30.27 o 
   0   9   0     1260.22     1303.59     76.15 o 
   1   9   0      807.26      816.12     61.78 o 
   2   9   0     1166.71     1124.61     73.80 o 
   3   9   0     1202.98     1236.55     81.68 o 
   4   9   0     1891.20     1782.07    102.07 o 
   5   9   0      549.00      499.47     47.41 o 
   6   9   0      204.99      211.48     30.42 o 
   7   9   0      709.41      890.77     60.76 o 
  -9  10   0      787.91      673.08     79.88 o 
  -8  10   0      144.27       98.31     31.10 o 
  -7  10   0     1021.05      943.83     71.87 o 
  -6  10   0      235.21      244.67     61.64 o 
  -5  10   0     2543.84     2647.39    126.05 o 
  -4  10   0      124.63      124.11     33.17 o 
  -3  10   0     1250.84     1232.13     81.54 o 
  -2  10   0      967.34      963.45     70.90 o 
  -1  10   0     1437.83     1431.15     84.31 o 
   0  10   0      449.39      463.28     51.00 o 
   1  10   0      102.19       78.36     22.67 o 
   2  10   0     1816.32     1980.12    103.66 o 
   3  10   0       65.15       63.71     26.40 o 
   4  10   0     1208.63     1160.61     64.22 o 
   5  10   0        3.99      -17.50     17.50 o 
   6  10   0      510.00      561.44     96.40 o 
   7  10   0       18.50       19.58     23.98 o 
  -8  11   0      341.46      367.44     38.12 o 
  -7  11   0      695.27      699.30     50.83 o 
  -6  11   0      588.30      608.17     81.20 o 
  -5  11   0      729.09      823.72     77.67 o 
  -4  11   0      260.62      309.73     47.82 o 
  -3  11   0     1432.73     1436.54     92.88 o 
  -2  11   0       58.42        5.11     19.90 o 
  -1  11   0      622.97      760.43     66.62 o 
   0  11   0      104.39       97.44     29.85 o 
   1  11   0     1157.52     1299.16     86.93 o 
   2  11   0       31.42       17.69     24.46 o 
   3  11   0      553.56      633.61     48.77 o 
   4  11   0      291.72      341.46     40.07 o 
   5  11   0      451.43      447.98     82.03 o 
   6  11   0      102.70      150.92     29.92 o 
  -8  12   0      590.74      636.87     77.81 o 
  -7  12   0       18.00       12.53     24.67 o 
  -6  12   0      216.86      202.82     49.62 o 
  -5  12   0        4.84       26.99     17.13 o 
  -4  12   0      720.23      691.18     71.04 o 
  -3  12   0      117.92      159.91     37.18 o 
  -2  12   0      827.34      871.96     77.67 o 
  -1  12   0      554.65      553.66     61.64 o 
   0  12   0      413.58      399.84     53.49 o 
   1  12   0      398.34      412.28     54.87 o 
   2  12   0      210.76      288.77     39.67 o 
   3  12   0      426.66      461.05     45.27 o 
   4  12   0      129.48       72.80     24.96 o 
   5  12   0      171.72      222.38     43.54 o 
  -7  13   0      299.27      286.53     36.95 o 
  -6  13   0      106.97      147.34     29.95 o 
  -5  13   0      175.80      158.33     30.00 o 
  -4  13   0      502.53      562.63     50.51 o 
  -3  13   0      177.25      144.48     28.30 o 
  -2  13   0      410.11      505.34     47.64 o 
  -1  13   0       83.30       69.13     25.23 o 
   0  13   0      602.14      624.82     51.51 o 
   1  13   0       24.83       41.05     31.10 o 
   2  13   0      437.69      439.78     60.95 o 
   3  13   0       12.04      -15.89     21.84 o 
   4  13   0      324.33       -4.15     14.37 o 
  -6  14   0       16.10       -7.33     27.78 o 
  -5  14   0      442.19      397.95     47.45 o 
  -4  14   0        0.64       14.79     17.62 o 
  -3  14   0      396.21      397.21     62.06 o 
  -2  14   0       16.13       62.19     32.89 o 
  -1  14   0      540.15      518.42     65.65 o 
   0  14   0       26.21       21.70     24.19 o 
   1  14   0      374.47      406.20     63.58 o 
   2  14   0       30.43       13.13     18.11 o 
  -2  15   0      195.93      202.89     42.02 o 
  -1  15   0      181.11      225.14     49.20 o 
   0 -15   1      231.87      147.33     37.45 o 
   1 -15   1      228.20      283.60     53.49 o 
   2 -15   1       86.31      138.35     36.07 o 
  -3 -14   1       92.03       59.15     34.41 o 
  -2 -14   1      264.45      282.91     53.21 o 
  -1 -14   1       49.96       76.43     35.11 o 
   0 -14   1      391.86      515.93     67.58 o 
   1 -14   1        2.55       -7.19     24.32 o 
   2 -14   1      494.51      585.59     71.18 o 
   3 -14   1        0.03       15.34     24.60 o 
   4 -14   1      554.88      591.95     73.80 o 
   5 -14   1       44.67      109.69     35.80 o 
   6 -14   1      414.09      394.72     61.50 o 
   7 -14   1       22.10      114.16     35.80 o 
  -4 -13   1        0.68       -5.53     27.78 o 
  -3 -13   1      414.71      452.31     46.85 o 
  -2 -13   1        2.12       -6.50     19.07 o 
  -1 -13   1      454.34      526.16     65.65 o 
   0 -13   1       98.22       73.39     35.11 o 
   1 -13   1      566.67      555.46     63.16 o 
   2 -13   1       29.12        7.74     18.80 o 
   3 -13   1      552.88      581.31     68.41 o 
   4 -13   1      937.15      975.75     87.76 o 
   5 -13   1      266.42      242.83     48.23 o 
   6 -13   1      423.44      445.56     85.14 o 
   7 -13   1      361.69      380.82     41.40 o 
  -5 -12   1      167.77      133.29     26.97 o 
  -4 -12   1      574.36      478.33     45.54 o 
  -3 -12   1       47.67      -14.37     24.05 o 
  -2 -12   1      954.00      959.31     82.93 o 
  -1 -12   1      265.37      218.92     43.81 o 
   0 -12   1      110.77      189.90     40.91 o 
   1 -12   1      458.99      494.93     59.29 o 
   2 -12   1      396.42      399.84     53.63 o 
   3 -12   1      865.73      869.61     78.09 o 
   4 -12   1       30.01        7.46     21.28 o 
   5 -12   1     2078.05     2202.63    126.60 o 
   6 -12   1       17.16       58.05     33.17 o 
   7 -12   1      744.16      781.29     54.68 o 
   8 -12   1       49.11       40.63     27.37 o 
  -7 -11   1      151.44      161.70     41.32 o 
  -6 -11   1      203.43      166.56     30.22 o 
  -5 -11   1      437.10      407.82     42.46 o 
  -4 -11   1      641.44      671.42     72.28 o 
  -3 -11   1      147.21      162.40     40.77 o 
  -2 -11   1     1297.64     1184.59     85.83 o 
  -1 -11   1      142.31      159.63     35.93 o 
   0 -11   1     1008.20      893.93     73.11 o 
   1 -11   1       18.53        1.11     21.84 o 
   2 -11   1     1623.47     1678.27     97.58 o 
   3 -11   1      342.98      281.81     46.44 o 
   4 -11   1      745.23      801.33     72.01 o 
   5 -11   1      214.33      245.74     44.92 o 
   6 -11   1     1015.77     1088.12     89.84 o 
   7 -11   1      594.00      596.35     45.28 o 
   8 -11   1      353.65      273.79     40.91 o 
   9 -11   1      263.67      288.17     53.35 o 
  -7 -10   1      424.81      479.06     45.83 o 
  -6 -10   1       21.44       13.67     32.76 o 
  -5 -10   1      814.43      798.16     75.05 o 
  -4 -10   1       11.21       -4.70     27.23 o 
  -3 -10   1     2043.48     2223.37    114.44 o 
  -2 -10   1      230.74      193.91     36.49 o 
  -1 -10   1     1089.23     1117.56     77.12 o 
   0 -10   1      908.60      834.09     66.06 o 
   1 -10   1     1927.22     1975.70     98.13 o 
   2 -10   1     1268.50     1178.09     78.09 o 
   3 -10   1      806.15      738.31     65.23 o 
   4 -10   1      705.75      713.30     65.79 o 
   5 -10   1     1570.91     1588.43     97.71 o 
   6 -10   1      657.16      578.27     64.82 o 
   7 -10   1       52.18       82.79     34.14 o 
   8 -10   1      588.58      541.87     41.55 o 
   9 -10   1       70.11       55.84     30.27 o 
  -8  -9   1      644.87      720.82     54.44 o 
  -7  -9   1      104.11       72.15     24.67 o 
  -6  -9   1      872.43      894.63     56.84 o 
  -5  -9   1      399.56      358.24     52.10 o 
  -4  -9   1     1106.09     1201.17     84.58 o 
  -3  -9   1     1231.55     1196.75     79.61 o 
  -2  -9   1      716.05      652.21     57.77 o 
  -1  -9   1     2358.52     2426.53    105.32 o 
   0  -9   1      636.56      624.11     37.85 o 
   1  -9   1     2962.50     2894.23    111.53 o 
   2  -9   1     1229.91     1309.39     77.54 o 
   3  -9   1     1407.09     1486.85     83.89 o 
   4  -9   1        3.86       26.95     24.05 o 
   5  -9   1     2484.57     2488.45    116.51 o 
   6  -9   1      741.37      693.53     68.69 o 
   7  -9   1     1056.53     1030.07     86.24 o 
   8  -9   1        5.76        8.27     12.13 o 
   9  -9   1      877.55      919.09     90.11 o 
  10  -9   1       97.10       63.71     30.27 o 
  -8  -8   1      560.49      634.42     48.68 o 
  -7  -8   1      445.48      383.31     38.78 o 
  -6  -8   1     1458.62     1421.06     97.44 o 
  -5  -8   1       97.89      141.80     34.00 o 
  -4  -8   1     1291.32     1455.62     88.32 o 
  -3  -8   1      476.88      465.21     48.93 o 
  -2  -8   1     3054.14     3171.70    107.18 o 
  -1  -8   1       66.34       51.83     15.10 o 
   0  -8   1     2774.13     2961.37     73.44 o 
   1  -8   1       41.13       40.75     13.51 o 
   2  -8   1     2715.89     2895.53     75.76 o 
   3  -8   1       29.28       29.92     14.23 o 
   4  -8   1     2931.45     2913.03    115.27 o 
   5  -8   1      915.60      897.80     72.15 o 
   6  -8   1     1608.74     1513.80     97.30 o 
   7  -8   1       94.05      101.58     32.62 o 
   8  -8   1      814.01      828.62     59.78 o 
   9  -8   1     1236.91     1307.04    104.62 o 
  10  -8   1       52.66       36.76     30.41 o 
  -9  -7   1      549.33      668.93     79.61 o 
  -8  -7   1       58.80       59.64     19.25 o 
  -7  -7   1     1669.58     1764.38     72.67 o 
  -6  -7   1       74.47       49.76     25.29 o 
  -5  -7   1      515.03      535.70     54.87 o 
  -4  -7   1      246.16      162.00     22.23 o 
  -3  -7   1     3541.07     3596.43     82.84 o 
  -2  -7   1      423.01      428.84     29.28 o 
  -1  -7   1     3025.62     2954.04     69.16 o 
   0  -7   1       15.13       45.90     13.33 o 
   1  -7   1     3770.59     3707.61    114.78 o 
   2  -7   1      877.65      842.42     38.99 o 
   3  -7   1     1329.84     1320.47     50.55 o 
   4  -7   1     5518.04     5563.86    109.06 o 
   5  -7   1        4.43        9.81     22.25 o 
   6  -7   1     1151.26     1131.24     81.41 o 
   7  -7   1      220.31      242.42     45.89 o 
   8  -7   1     3175.29     3088.04     68.32 o 
   9  -7   1       68.14       66.34     35.80 o 
  10  -7   1     1013.22     1129.58    103.52 o 
  11  -7   1       21.33       11.75     29.71 o 
 -10  -6   1      531.28      598.72     76.29 o 
  -9  -6   1       34.18       34.83     29.99 o 
  -8  -6   1     1430.41     1550.51     66.95 o 
  -7  -6   1       32.50       57.92     22.11 o 
  -6  -6   1      441.05      355.33     47.41 o 
  -5  -6   1      244.97      260.25     41.32 o 
  -4  -6   1     2657.59     1934.92   1223.84 o 
  -3  -6   1     1730.00     1599.95     52.70 o 
  -2  -6   1      692.02      729.47     49.62 o 
  -1  -6   1     1361.20     1300.41     62.06 o 
   0  -6   1       34.77       42.15     16.31 o 
   1  -6   1     7863.71     7924.76    144.57 o 
   2  -6   1      303.66      319.12     32.89 o 
   3  -6   1    12963.25    12820.81    207.87 o 
   4  -6   1      412.44      403.98     43.26 o 
   5  -6   1     1578.33     1625.89     65.10 o 
   6  -6   1      704.24      761.81     67.86 o 
   7  -6   1     2027.71     1999.48     62.61 o 
   8  -6   1      585.74      549.66     29.41 o 
   9  -6   1      966.64      923.93     85.97 o 
  10  -6   1      340.14      392.10     63.30 o 
  11  -6   1      557.18      699.20     85.69 o 
 -10  -5   1      262.05      365.42     61.36 o 
  -9  -5   1      983.93      828.70     84.58 o 
  -8  -5   1      688.49      827.61     45.69 o 
  -7  -5   1      338.22      317.34     28.30 o 
  -6  -5   1     1159.16     1212.51     81.27 o 
  -5  -5   1      779.15      769.12     55.42 o 
  -4  -5   1     2439.95     2394.33     89.14 o 
  -3  -5   1      130.21      153.27     25.02 o 
  -2  -5   1     9936.19    10150.19    120.10 o 
  -1  -5   1     6021.49     6282.28    121.76 o 
   0  -5   1     4065.19     4008.20     93.43 o 
   1  -5   1      316.09      271.30     26.95 o 
   2  -5   1     9290.72     9476.84    150.23 o 
   3  -5   1     2622.53     2639.79     90.25 o 
   4  -5   1     2745.86     2949.79    104.07 o 
   5  -5   1     3208.58     3221.51    118.58 o 
   6  -5   1      909.37      929.95     30.83 o 
   7  -5   1     1747.38     1664.32     31.86 o 
   8  -5   1     1216.17     1346.29     94.81 o 
   9  -5   1      624.70      655.11     72.70 o 
  10  -5   1      235.05      239.52     55.84 o 
  11  -5   1      917.87     1068.49    101.86 o 
 -10  -4   1       77.40       79.88     35.24 o 
  -9  -4   1      995.69     1162.06     95.23 o 
  -8  -4   1        3.95        2.69     10.61 o 
  -7  -4   1     2710.43     2701.57    127.91 o 
  -6  -4   1      593.89      636.31     39.25 o 
  -5  -4   1     4339.85     4037.70    129.71 o 
  -4  -4   1        8.58       -8.02     16.59 o 
  -3  -4   1     3797.47     4067.12     73.08 o 
  -2  -4   1     8575.03     8802.52    140.42 o 
  -1  -4   1     4432.41     4669.11     94.67 o 
   0  -4   1    13228.08    12903.59    149.13 o 
   1  -4   1     3502.91     3538.42     78.64 o 
   2  -4   1     1565.35     1700.52     62.33 o 
   3  -4   1     5871.17     6069.72    129.23 o 
   4  -4   1     2728.84     2620.03     95.23 o 
   5  -4   1       66.10       60.84     10.10 o 
   6  -4   1     2691.38     2590.10     43.47 o 
   7  -4   1       81.31       55.70     31.10 o 
   8  -4   1     2123.57     2180.66    119.97 o 
   9  -4   1        0.11       17.69     31.37 o 
  10  -4   1     1490.48     1527.48    114.44 o 
  11  -4   1       59.59       45.89     38.28 o 
 -11  -3   1      229.66      223.62     56.25 o 
 -10  -3   1      766.15      791.52     84.03 o 
  -9  -3   1      146.05      163.78     40.63 o 
  -8  -3   1     2484.46     2488.27     63.60 o 
  -7  -3   1     1331.81     1326.57     46.61 o 
  -6  -3   1      846.65      792.32     42.43 o 
  -5  -3   1     2751.01     2637.80     69.00 o 
  -4  -3   1     1082.64      896.70     53.90 o 
  -2  -3   1       43.33       65.93     16.31 o 
  -1  -3   1    75825.33    76741.02    337.51 o 
   0  -3   1     8977.25     9403.45    110.57 o 
   1  -3   1      128.31      146.09     18.93 o 
   2  -3   1     2268.50     2244.79     67.31 o 
   3  -3   1     6893.95     6922.60    132.13 o 
   4  -3   1      781.75      899.69     58.53 o 
   5  -3   1     4979.24     5073.17     58.18 o 
   6  -3   1      548.47      491.95     34.97 o 
   7  -3   1     1355.04     1321.97     86.10 o 
   8  -3   1     1075.75      959.86     80.99 o 
   9  -3   1     1566.20     1520.16    107.39 o 
  10  -3   1     1255.03     1306.76    105.73 o 
  11  -3   1      380.76      406.47     68.55 o 
 -11  -2   1      264.53      207.87     49.34 o 
 -10  -2   1      686.20      663.26     75.88 o 
  -9  -2   1      404.71      459.82     61.64 o 
  -8  -2   1     2244.81     2236.92     34.63 o 
  -7  -2   1      332.43      329.66     32.62 o 
  -6  -2   1     2518.47     2602.66     54.18 o 
  -5  -2   1      161.81      133.65     26.26 o 
  -4  -2   1     2947.32     2778.14     88.45 o 
  -3  -2   1       76.61       50.17     16.17 o 
  -2  -2   1     7305.77     7573.02    110.15 o 
  -1  -2   1     1034.40     1029.38     34.97 o 
   0  -2   1    20890.45    21484.57    135.44 o 
   1  -2   1     3972.85     4263.74     69.38 o 
   2  -2   1    22188.31    22753.46    196.39 o 
   3  -2   1     2482.71     2642.93     37.53 o 
   4  -2   1     8006.03     7904.21     64.64 o 
   5  -2   1      991.70      771.34     55.97 o 
   6  -2   1      927.29      985.26     47.81 o 
   7  -2   1     2389.60     2367.52    112.36 o 
   8  -2   1      141.76      165.71     42.29 o 
   9  -2   1     2718.64     2685.40    138.76 o 
  10  -2   1        5.02      -25.71     25.71 o 
  11  -2   1      643.52      829.94     92.60 o 
 -11  -1   1      565.78      652.76     81.54 o 
 -10  -1   1       25.28      -30.13     31.10 o 
  -9  -1   1     1242.73     1095.86     89.97 o 
  -8  -1   1        5.01      -24.05     29.58 o 
  -7  -1   1     2873.04     2868.39    120.93 o 
  -6  -1   1      513.22      513.75     13.84 o 
  -5  -1   1     1813.53     1803.91     34.25 o 
  -4  -1   1     1986.76     1784.97     69.38 o 
  -3  -1   1     7181.01     7274.21    119.27 o 
  -2  -1   1     6987.39     7127.84     96.61 o 
   1  -1   1     1465.96     1638.05     28.75 o 
   2  -1   1    11525.52    12067.22     67.74 o 
   3  -1   1     3347.01     3183.52     28.10 o 
   4  -1   1    10998.67    10733.65    135.34 o 
   5  -1   1       21.78        6.08     20.18 o 
   6  -1   1     5286.68     5208.64    105.84 o 
   7  -1   1       56.68       37.32     27.78 o 
   8  -1   1     1635.01     1598.66    100.89 o 
   9  -1   1       24.39       18.93     26.54 o 
  10  -1   1      919.75      964.84     89.84 o 
  11  -1   1       92.58       72.97     36.49 o 
 -11   0   1       63.40       94.12     42.84 o 
 -10   0   1      812.21      994.14     91.36 o 
  -9   0   1      488.60      521.32     63.85 o 
  -8   0   1     1840.48     1879.50    107.25 o 
  -7   0   1     2009.54     2020.48    101.45 o 
  -6   0   1     1725.20     1574.34     81.68 o 
  -5   0   1     8000.42     7981.70    161.57 o 
  -4   0   1     6793.37     7129.64    135.72 o 
  -3   0   1      467.81      474.47     32.76 o 
  -2   0   1     1751.84     1830.99     47.82 o 
   1   0   1    12447.37    13103.17     95.23 o 
   2   0   1     3832.67     3912.05     34.98 o 
   3   0   1    14281.86    13491.48     91.94 o 
   4   0   1      546.61      533.19     18.51 o 
   5   0   1      644.55      491.25     25.91 o 
   6   0   1     1135.07     1125.58     27.31 o 
   7   0   1     1924.25     1920.27    101.03 o 
   8   0   1     1111.25      914.39     78.64 o 
   9   0   1     1127.19     1157.36     93.15 o 
  10   0   1      146.46      110.57     39.67 o 
  11   0   1      155.78      144.01     44.23 o 
 -11   1   1      155.99      125.08     46.44 o 
 -10   1   1     1209.88     1320.86    104.62 o 
  -9   1   1      350.02      380.77     56.53 o 
  -8   1   1     1691.34     1761.47    102.27 o 
  -7   1   1      670.16      569.56     57.36 o 
  -6   1   1     9892.59    10076.67    204.27 o 
  -5   1   1      406.38      348.56     38.84 o 
  -4   1   1     7921.34     7826.08    144.43 o 
  -3   1   1      195.51      186.09     10.66 o 
  -2   1   1    14245.89    14593.60     63.15 o 
  -1   1   1     1127.27     1195.92     29.58 o 
   0   1   1     4858.98     5160.86     70.49 o 
   1   1   1       36.54       40.20      9.54 o 
   2   1   1      427.43      381.71     14.46 o 
   3   1   1     3322.47     3237.37     43.98 o 
   4   1   1      988.47      847.31     25.60 o 
   5   1   1     2344.41     2204.34     43.67 o 
   6   1   1      278.64      269.53     17.43 o 
   7   1   1     2548.71     2598.13     56.38 o 
   8   1   1       58.58       58.07      9.48 o 
   9   1   1     1525.86     1677.58    110.98 o 
  10   1   1      224.90      205.10     49.48 o 
  11   1   1      667.12      629.54     80.44 o 
 -12   2   1       41.70        2.63     32.06 o 
 -11   2   1      718.10      725.60     84.17 o 
 -10   2   1       19.44       33.72     24.46 o 
  -9   2   1     1846.66     1887.10    115.54 o 
  -8   2   1      416.92      510.68     60.54 o 
  -7   2   1     3556.43     3505.53    134.20 o 
  -6   2   1      872.41      817.37     62.75 o 
  -5   2   1     4609.48     4073.52    266.67 o 
  -4   2   1      815.11      755.15     44.99 o 
  -3   2   1     6204.60     6192.70     66.96 o 
  -2   2   1     2661.00     2615.78     48.37 o 
  -1   2   1      126.03      156.06     12.22 o 
   0   2   1     3431.88     3504.15     52.80 o 
   1   2   1     1354.25     1441.18     24.04 o 
   2   2   1     9949.92    10045.49    108.40 o 
   3   2   1       20.44       11.82      7.12 o 
   4   2   1     2629.88     2593.43     46.67 o 
   5   2   1        8.33        2.53     10.63 o 
   6   2   1     2845.78     2919.12     57.18 o 
   7   2   1      180.51      156.36     19.27 o 
   8   2   1     2774.73     2937.89     69.22 o 
   9   2   1      273.63      297.70     53.49 o 
  10   2   1      529.97      587.66     75.19 o 
  11   2   1      285.56      297.15     63.99 o 
 -12   3   1      400.36      431.49     70.21 o 
 -11   3   1      127.05      164.05     44.23 o 
 -10   3   1      838.39      889.51     87.76 o 
  -9   3   1      461.13      495.62     61.92 o 
  -8   3   1      231.58      157.42     39.25 o 
  -7   3   1      754.84      688.00     63.71 o 
  -6   3   1      401.34      404.82     31.30 o 
  -5   3   1     4690.78     4645.23     65.71 o 
  -4   3   1      311.37      301.59     18.97 o 
  -3   3   1    12335.70    12664.86    109.56 o 
  -2   3   1     1209.03     1247.61     48.10 o 
  -1   3   1     4881.39     4962.67     80.44 o 
   0   3   1       10.53        4.43      6.53 o 
   1   3   1     6730.64     6660.93    104.83 o 
   2   3   1      402.22      461.94     34.90 o 
   3   3   1     6362.72     6360.23     70.87 o 
   4   3   1     1237.79     1248.10     43.64 o 
   5   3   1     5351.41     5295.48     95.19 o 
   6   3   1     1822.73     1814.99     68.99 o 
   7   3   1     1311.51     1315.40     59.36 o 
   8   3   1      852.27      811.79     42.16 o 
   9   3   1      180.84      203.44     47.96 o 
  10   3   1      709.19      917.15     91.22 o 
 -11   4   1      341.38      509.16     70.76 o 
 -10   4   1      764.54      809.90     84.58 o 
  -9   4   1       89.02      129.78     41.74 o 
  -8   4   1     2357.71     2445.05    124.25 o 
  -7   4   1      508.29      502.73     35.52 o 
  -6   4   1     2440.89     2341.24     46.92 o 
  -5   4   1       33.75       28.38      9.71 o 
  -4   4   1     3145.25     3168.72     62.92 o 
  -3   4   1     1200.28     1150.06     39.57 o 
  -2   4   1     9590.05     9605.65    141.11 o 
  -1   4   1     1854.59     1853.91     40.70 o 
   0   4   1     4245.71     4169.98     83.13 o 
   1   4   1    13566.42    13744.92    109.67 o 
   2   4   1     5552.45     5695.02     76.92 o 
   3   4   1     2200.48     2217.17     48.79 o 
   4   4   1     1385.61     1378.47     48.86 o 
   5   4   1     4590.37     4420.27     74.00 o 
   6   4   1      672.82      641.33     31.50 o 
   7   4   1     1016.73     1101.08     51.04 o 
   8   4   1        1.26      -20.45     20.45 o 
   9   4   1      763.02      871.27     85.14 o 
  10   4   1       67.28       54.73     36.07 o 
 -11   5   1      895.91     1071.67    102.55 o 
 -10   5   1       66.38       48.65     32.62 o 
  -9   5   1      807.35      894.21     82.37 o 
  -8   5   1      785.49      736.59     34.41 o 
  -7   5   1     3002.28     2940.29     99.44 o 
  -6   5   1     1197.10     1138.04     40.29 o 
  -5   5   1     2697.48     2687.70     54.86 o 
  -4   5   1     6351.21     6300.14     97.25 o 
  -3   5   1     5367.87     5259.22    189.07 o 
  -2   5   1     1660.26     1723.80     46.42 o 
  -1   5   1     1356.90     1377.97     39.69 o 
   0   5   1     6332.97     6406.15    104.00 o 
   1   5   1      250.79      199.71     27.57 o 
   2   5   1     4930.21     5001.81     78.64 o 
   3   5   1       99.70      106.48     19.46 o 
   4   5   1     4718.28     4754.63    119.63 o 
   5   5   1        2.77        0.71     10.86 o 
   6   5   1     1457.76     1373.91     58.22 o 
   7   5   1       42.04       44.72     17.57 o 
   8   5   1      361.71      429.42     37.49 o 
   9   5   1      273.11      266.47     55.01 o 
  10   5   1      321.40      401.22     65.65 o 
 -11   6   1      486.80      565.83     75.32 o 
 -10   6   1      334.83      308.34     56.67 o 
  -9   6   1      670.56      652.07     73.67 o 
  -8   6   1      292.10      299.30     23.81 o 
  -7   6   1     7499.74     7188.11    113.65 o 
  -6   6   1      654.22      647.99     36.36 o 
  -5   6   1     2409.45     2423.99     55.97 o 
  -4   6   1      731.28      769.41     39.68 o 
  -2   6   1     1089.64     1062.00     55.56 o 
  -1   6   1     3278.98     3284.81     93.01 o 
   0   6   1      762.08      758.80     31.61 o 
   1   6   1     2215.99     2081.43     76.01 o 
   2   6   1     2192.96     2190.47     82.65 o 
   3   6   1     2681.57     2793.37     58.01 o 
   4   6   1      820.03      749.07     33.38 o 
   5   6   1      621.16      615.15     32.20 o 
   6   6   1      571.04      627.28     43.06 o 
   7   6   1      821.13      870.14     56.53 o 
   8   6   1      477.58      513.67     42.31 o 
   9   6   1      125.03       67.45     37.59 o 
 -11   7   1        1.01       53.76     30.96 o 
 -10   7   1      644.81      611.16     78.09 o 
  -9   7   1       75.03       94.81     33.58 o 
  -8   7   1      685.69      613.22     36.88 o 
  -7   7   1      269.24      248.93     25.85 o 
  -6   7   1     4545.44     4585.53     99.40 o 
  -5   7   1       64.63       52.81     14.98 o 
  -4   7   1     3142.29     2930.03    110.29 o 
  -3   7   1     1862.59     1876.82     59.32 o 
  -2   7   1     1865.18     1834.19     56.13 o 
  -1   7   1      377.20      391.02     27.10 o 
   0   7   1      597.04      535.97     43.12 o 
   1   7   1     1355.10     1331.39     46.26 o 
   2   7   1      761.47      679.95     35.22 o 
   3   7   1     3538.33     3314.29     67.43 o 
   4   7   1       67.99       54.52     13.20 o 
   5   7   1     1240.21     1289.56     60.63 o 
   6   7   1      161.41      131.26     27.16 o 
   7   7   1     1412.10     1568.01     72.71 o 
   8   7   1       19.62        6.87     15.52 o 
   9   7   1      398.18      378.97     64.54 o 
 -11   8   1      458.46      416.01     64.41 o 
 -10   8   1       34.37       -2.90     28.06 o 
  -9   8   1      774.06      726.43     78.09 o 
  -8   8   1      696.64      703.12     69.38 o 
  -7   8   1     1006.68     1059.41     52.27 o 
  -6   8   1      274.80      219.88     26.56 o 
  -5   8   1      752.40      859.52     64.68 o 
  -4   8   1     1554.37     1511.45     84.17 o 
  -3   8   1      187.80      199.41     23.99 o 
  -2   8   1     1978.40     1962.95    104.76 o 
  -1   8   1      102.02      102.64     18.71 o 
   0   8   1     3301.19     3210.59    108.63 o 
   1   8   1       47.83       52.36     15.34 o 
   2   8   1     1859.39     1879.10     52.58 o 
   3   8   1       97.10       75.30     14.55 o 
   4   8   1     1960.74     1912.94     74.17 o 
   5   8   1        3.48       -3.23     35.17 o 
   6   8   1     1110.73     1242.76     65.90 o 
   7   8   1      317.21      303.90     35.52 o 
   8   8   1      269.72      300.74     55.01 o 
 -10   9   1      327.17      369.85     65.79 o 
  -9   9   1      741.46      798.71     85.14 o 
  -8   9   1      191.74      183.52     25.18 o 
  -7   9   1      487.28      440.39     37.45 o 
  -6   9   1      654.10      561.27     56.80 o 
  -5   9   1     1664.69     1740.48     69.00 o 
  -4   9   1      123.59      103.71     21.04 o 
  -3   9   1     2566.53     2480.30    108.08 o 
  -2   9   1       59.50       66.89     25.02 o 
  -1   9   1     1064.38     1056.05     67.72 o 
   0   9   1       34.39       42.29     20.45 o 
   1   9   1     1552.93     1512.00     81.96 o 
   2   9   1     1057.47     1041.84     54.41 o 
   3   9   1     1140.93     1133.39     57.95 o 
   4   9   1      133.52      152.17     39.11 o 
   5   9   1      306.43      324.18     36.15 o 
   6   9   1      714.89      645.15     50.68 o 
   7   9   1      105.23       88.65     24.85 o 
 -10  10   1      845.49      921.30     96.33 o 
  -9  10   1       38.40      -10.78     28.33 o 
  -8  10   1     1005.87     1080.74     60.04 o 
  -7  10   1        6.16       -6.08     18.38 o 
  -6  10   1      783.17      866.99     71.73 o 
  -5  10   1      112.63      137.14     26.50 o 
  -4  10   1     1044.90     1107.18     58.34 o 
  -3  10   1      576.21      602.56     45.13 o 
  -2  10   1     1219.19     1180.29     58.58 o 
  -1  10   1      429.01      406.75     47.82 o 
   0  10   1      227.83      228.28     29.39 o 
   1  10   1     1573.42     1585.60     69.01 o 
   2  10   1      232.90      187.79     27.86 o 
   3  10   1      588.45      772.98     51.45 o 
   4  10   1       30.80       47.96     27.23 o 
   5  10   1      380.02      337.59     39.18 o 
   6  10   1        5.47      -12.21     32.76 o 
   7  10   1      401.32      481.80     66.89 o 
  -8  11   1      127.76      120.56     37.32 o 
  -7  11   1      176.53      188.99     30.16 o 
  -6  11   1      691.85      717.06     87.42 o 
  -5  11   1      125.64      105.95     23.59 o 
  -4  11   1     1094.33     1220.15    109.88 o 
  -3  11   1      272.66      234.41     31.64 o 
  -2  11   1      987.23     1090.45     60.01 o 
  -1  11   1       47.24       71.39     21.09 o 
   0  11   1     1006.39     1074.25     60.16 o 
   1  11   1       28.59       23.37     20.80 o 
   2  11   1      927.83     1088.42     62.67 o 
   3  11   1      151.01      135.18     27.04 o 
   4  11   1      265.04      310.77     37.16 o 
   5  11   1       88.39       71.46     40.01 o 
  -8  12   1        5.44       -1.52     23.91 o 
  -7  12   1      404.14      372.53     41.58 o 
  -6  12   1       27.52       33.81     22.25 o 
  -5  12   1      521.98      484.59     45.20 o 
  -4  12   1        2.12        7.62     17.88 o 
  -3  12   1      580.15      661.60     51.20 o 
  -2  12   1      501.68      483.01     44.42 o 
  -1  12   1      814.87      735.69     86.66 o 
   0  12   1      181.78      181.06     29.47 o 
   1  12   1      596.78      647.82     50.46 o 
   2  12   1      338.53      248.74     38.28 o 
   3  12   1      157.31      180.10     31.03 o 
   4  12   1      284.66      263.15     47.27 o 
  -7  13   1      118.23      166.96     42.02 o 
  -6  13   1      248.14      179.83     33.64 o 
  -5  13   1      183.87      148.43     48.58 o 
  -4  13   1      345.79      376.70     63.09 o 
  -3  13   1      494.66      515.55     74.22 o 
  -2  13   1       93.01      112.16     26.10 o 
  -1  13   1      402.49      368.77     49.06 o 
   0  13   1      202.58      181.19     42.43 o 
   1  13   1      454.12      363.90     54.18 o 
   2  13   1       26.00       19.49     14.65 o 
  -5  14   1       80.36       57.49     25.98 o 
  -4  14   1      525.52      613.79     76.98 o 
  -3  14   1        6.02       -2.21     20.18 o 
  -2  14   1      371.96      421.81     59.84 o 
  -1  14   1        1.16      -23.91     25.15 o 
   0  14   1      390.15      358.79     51.97 o 
   0 -15   2      168.60       78.92     29.16 o 
   1 -15   2      293.12      260.66     54.45 o 
   2 -15   2      225.42      207.73     44.92 o 
   3 -15   2       13.35       16.45     24.88 o 
  -3 -14   2      229.30      314.43     55.42 o 
  -2 -14   2       61.87       28.89     33.31 o 
  -1 -14   2      404.18      564.31     69.52 o 
   0 -14   2       66.44       89.56     33.03 o 
   1 -14   2      588.14      637.70     73.67 o 
   2 -14   2        0.24      -22.94     25.71 o 
   3 -14   2      479.12      587.53     71.73 o 
   4 -14   2        4.05       28.61     26.40 o 
   5 -14   2      881.85     1045.55     96.19 o 
   7 -14   2      457.47      569.01     71.18 o 
  -4 -13   2      432.89      426.79     65.23 o 
  -3 -13   2        0.65       19.49     23.08 o 
  -2 -13   2      422.41      497.14     64.13 o 
  -1 -13   2       84.33      102.41     30.54 o 
   0 -13   2     1417.29     1475.10    104.07 o 
   1 -13   2        0.96      -27.92     27.92 o 
   2 -13   2      752.01      894.07     82.23 o 
   3 -13   2      260.03      318.30     50.72 o 
   4 -13   2     1531.36     1697.07    114.16 o 
   5 -13   2      189.20      207.73     47.54 o 
   6 -13   2      154.56      167.92     44.78 o 
   7 -13   2      363.29      468.11     65.79 o 
  -6 -12   2        6.63       61.50     29.16 o 
  -5 -12   2      696.09       21.01     27.23 o 
  -4 -12   2       32.12       20.45     21.28 o 
  -3 -12   2      576.78      522.71     64.41 o 
  -2 -12   2      306.97      333.64     49.48 o 
  -1 -12   2     1122.68     1140.64     86.38 o 
   0 -12   2      882.05      881.08     76.98 o 
   1 -12   2      644.82      656.35     66.62 o 
   2 -12   2      508.64      566.24     61.92 o 
   3 -12   2       15.68       32.48     25.29 o 
   4 -12   2     1294.38     1347.67     96.19 o 
   5 -12   2     1032.86     1013.49     88.73 o 
   6 -12   2      754.71      801.61     80.44 o 
   7 -12   2       19.41       62.61     29.99 o 
   8 -12   2      597.96      674.87     77.12 o 
  -7 -11   2      143.64      123.42     38.84 o 
  -6 -11   2      375.38      453.33     60.54 o 
  -5 -11   2      329.31       13.41     19.49 o 
  -4 -11   2      307.09      280.84     49.62 o 
  -3 -11   2      844.10      838.93     76.01 o 
  -2 -11   2      126.04      125.22     34.69 o 
  -1 -11   2     1079.59     1176.02     83.75 o 
   0 -11   2      385.61      401.36     50.58 o 
   1 -11   2     2020.82     2031.53    106.84 o 
   2 -11   2      179.78      190.31     37.59 o 
   3 -11   2     1513.70     1540.61     96.19 o 
   4 -11   2       61.88       76.84     27.37 o 
   5 -11   2      931.92     1107.33     85.97 o 
   6 -11   2      182.15      166.82     39.39 o 
   7 -11   2      630.25      614.89     73.25 o 
   9 -11   2      240.31      255.69     49.62 o 
  -8 -10   2      344.46      385.60     55.84 o 
  -7 -10   2      116.19      139.45     27.21 o 
  -6 -10   2      350.78      428.86     59.02 o 
  -5 -10   2       12.79       14.24     18.52 o 
  -4 -10   2     1669.78     1692.37    103.79 o 
  -3 -10   2      176.62      105.73     32.62 o 
  -2 -10   2     1862.56     1937.00    102.41 o 
  -1 -10   2       32.12       10.78     17.83 o 
   0 -10   2     1325.72     1392.04     84.17 o 
   1 -10   2     1595.74     1491.41     86.24 o 
   2 -10   2     1158.40     1239.32     80.02 o 
   3 -10   2      536.38      587.94     58.05 o 
   4 -10   2      254.57      277.39     43.81 o 
   5 -10   2      301.28      289.82     46.58 o 
   6 -10   2      769.94      805.34     75.46 o 
   7 -10   2     1503.86     1508.00    107.66 o 
   8 -10   2      104.28      167.23     47.82 o 
   9 -10   2      816.39      870.02     90.94 o 
  -8  -9   2        6.05       15.44     18.06 o 
  -7  -9   2      868.00      933.60     87.35 o 
  -6  -9   2       50.64       56.39     29.16 o 
  -5  -9   2      898.94       11.75     25.85 o 
  -4  -9   2      894.00      814.19     69.93 o 
  -3  -9   2     1052.98     1129.58     77.95 o 
  -2  -9   2      223.03      224.73     35.66 o 
  -1  -9   2      149.06      197.92     34.00 o 
   0  -9   2     3024.95     2906.12    111.81 o 
   1  -9   2     3118.82     3085.93    114.85 o 
   2  -9   2     2115.66     2178.31     98.40 o 
   3  -9   2      547.94      517.45     53.49 o 
   4  -9   2     1410.90     1406.97     84.31 o 
   5  -9   2       30.99       37.59     23.77 o 
   6  -9   2      920.55      913.28     77.81 o 
   7  -9   2        2.14      -21.15     32.89 o 
   8  -9   2     1134.17     1030.76     92.74 o 
   9  -9   2      112.18       48.23     35.11 o 
  10  -9   2      711.18      797.47     88.18 o 
  -9  -8   2      211.49      264.39     55.70 o 
  -8  -8   2      459.53      488.96     49.82 o 
  -7  -8   2      298.16      375.38     55.97 o 
  -6  -8   2      544.16      510.13     59.98 o 
  -4  -8   2      786.99      869.61     69.24 o 
  -3  -8   2     2155.80     2228.06    101.72 o 
  -2  -8   2        4.41        1.63     15.13 o 
  -1  -8   2     3467.78     3410.30     79.94 o 
   0  -8   2       41.30       67.11     15.52 o 
   1  -8   2     3670.43     3599.29     82.44 o 
   2  -8   2       29.38       29.94     15.44 o 
   3  -8   2     2717.71     2585.49     74.27 o 
   4  -8   2      385.47      449.18     49.20 o 
   5  -8   2     2588.45     2602.33    118.86 o 
   6  -8   2      276.36      309.86     49.20 o 
   7  -8   2     1203.08     1210.02     91.08 o 
   8  -8   2     1130.24     1066.14     90.11 o 
   9  -8   2      416.84      471.57     65.23 o 
  10  -8   2      648.70      669.62     79.61 o 
  -9  -7   2      208.80      292.31     53.90 o 
  -8  -7   2     1149.92     1341.07     64.05 o 
  -7  -7   2       84.97       89.70     31.65 o 
  -6  -7   2     1249.15     1200.76     83.62 o 
  -5  -7   2       89.64       56.94     26.12 o 
  -4  -7   2     1447.94     1545.09     58.74 o 
  -3  -7   2     1016.41     1080.10     46.70 o 
  -2  -7   2      611.20      726.60     36.92 o 
  -1  -7   2     1911.91     2006.10     57.77 o 
   0  -7   2     8703.57     8296.40    162.40 o 
   1  -7   2     1589.22     1502.61     70.21 o 
   2  -7   2     4718.67     4880.43    127.01 o 
   3  -7   2     4116.03     4041.50    121.07 o 
   4  -7   2     1159.54     1161.32     51.45 o 
   5  -7   2     3389.87     3347.28    128.40 o 
   6  -7   2      154.14      150.79     35.38 o 
   7  -7   2     2282.97     2235.08     63.95 o 
   8  -7   2       11.51       18.24     28.75 o 
   9  -7   2     1353.78     1425.76    107.80 o 
  10  -7   2       73.89      166.27     50.58 o 
  11  -7   2      809.35      860.76     95.64 o 
 -10  -6   2        1.68      -34.97     34.97 o 
  -9  -6   2     1644.30     1701.07    117.20 o 
  -8  -6   2       92.96      114.42     21.69 o 
  -7  -6   2      168.54      211.74     41.46 o 
  -6  -6   2       66.41       34.55     19.76 o 
  -5  -6   2     2925.09     2726.58    113.05 o 
  -4  -6   2     1018.56      983.47     45.27 o 
  -3  -6   2      187.71      137.98     28.26 o 
  -2  -6   2    12131.86    12319.80    196.39 o 
  -1  -6   2      930.23     1064.35     56.80 o 
   0  -6   2     3975.22     3730.53    100.06 o 
   1  -6   2       26.61       23.36     16.86 o 
   2  -6   2     9962.29     9887.74    165.71 o 
   3  -6   2        1.32       10.78     16.45 o 
   4  -6   2     6128.96     6325.27    158.80 o 
   5  -6   2      127.14      104.58     19.84 o 
   6  -6   2     2956.81     2996.37     68.32 o 
   7  -6   2      724.90      700.38     33.44 o 
   8  -6   2     2081.82     1966.12     53.70 o 
   9  -6   2      297.30      260.11     53.07 o 
  10  -6   2      862.19      941.34     93.15 o 
  11  -6   2      255.36      286.37     53.21 o 
 -10  -5   2      518.88      628.99     76.71 o 
  -9  -5   2      835.93      897.81     46.75 o 
  -8  -5   2      355.44      351.12     48.44 o 
  -7  -5   2     1458.90     1397.02     91.08 o 
  -6  -5   2      514.57      464.11     51.14 o 
  -5  -5   2     3576.87     3355.90     82.02 o 
  -4  -5   2      131.02      110.12     94.33 o 
  -3  -5   2     1879.46     1788.42     75.88 o 
  -2  -5   2      111.11      128.12     23.36 o 
  -1  -5   2    15552.13    16178.73    196.67 o 
   0  -5   2       45.34       33.31     13.54 o 
   1  -5   2     9003.26     9195.31    142.49 o 
   2  -5   2     1050.56     1081.07     52.52 o 
   3  -5   2     8919.49     8926.22    166.13 o 
   4  -5   2      205.60      160.74     29.85 o 
   5  -5   2      798.88      746.65     31.96 o 
   6  -5   2     1921.65     1904.12     64.41 o 
   7  -5   2      935.36      920.91     33.11 o 
   8  -5   2      552.29      553.11     67.17 o 
   9  -5   2      306.24      304.20     55.01 o 
  10  -5   2     1123.56     1122.39    100.62 o 
  11  -5   2      129.06      141.53     40.36 o 
 -11  -4   2      148.57      141.25     41.74 o 
 -10  -4   2      782.77      981.01     92.32 o 
  -9  -4   2        8.26        7.98     11.56 o 
  -8  -4   2      991.97     1136.83     35.56 o 
  -7  -4   2      187.18      180.22     39.39 o 
  -6  -4   2     6692.16     6708.27    121.65 o 
  -5  -4   2       40.26       32.56     13.24 o 
  -4  -4   2     4198.61     3970.46    113.19 o 
  -3  -4   2     1095.95      951.29     52.66 o 
  -2  -4   2    40918.30    42507.79    309.17 o 
  -1  -4   2      241.08      171.10     22.80 o 
   0  -4   2      132.75      203.44     21.84 o 
   1  -4   2     2332.53     2433.17     66.34 o 
   2  -4   2     6206.98     6276.75    118.72 o 
   3  -4   2       24.24       16.59     18.66 o 
   4  -4   2     2031.75     2008.52     46.08 o 
   5  -4   2     3054.85     2878.61     55.75 o 
   6  -4   2      212.09      155.65     13.17 o 
   7  -4   2     1313.39     1244.16     87.21 o 
   8  -4   2       71.64      106.14     36.35 o 
   9  -4   2     2162.41     2137.40    127.01 o 
  10  -4   2      150.28      144.84     46.16 o 
  11  -4   2      604.75      636.31     79.47 o 
 -11  -3   2      791.74      726.01     85.41 o 
 -10  -3   2       22.97        8.02     29.85 o 
  -9  -3   2      688.39      717.25     68.90 o 
  -8  -3   2      342.02      382.36     18.44 o 
  -7  -3   2     4036.79     4062.22     74.76 o 
  -6  -3   2     3737.31     3669.97     88.43 o 
  -5  -3   2     2345.13     2283.35     91.36 o 
  -4  -3   2     1626.55     1544.76     67.72 o 
  -3  -3   2     1519.44       -1.52     13.96 o 
  -2  -3   2     5628.69     5629.25    103.10 o 
  -1  -3   2    24104.34    25173.91    196.39 o 
   0  -3   2     8410.18     8575.86    107.80 o 
   1  -3   2      328.57      300.61     17.07 o 
   2  -3   2    14053.33    13964.15    365.98 o 
   3  -3   2     3359.29     3254.67     52.44 o 
   4  -3   2     1021.24      762.81     27.10 o 
   5  -3   2      612.37      660.42     25.69 o 
   6  -3   2     3471.17     3413.10     93.40 o 
   7  -3   2      713.38      613.23     63.02 o 
   8  -3   2     1971.10     1900.79    112.36 o 
   9  -3   2      298.70      331.70     55.15 o 
  10  -3   2      649.35      635.76     75.74 o 
  11  -3   2      376.51      336.68     63.02 o 
 -11  -2   2      301.23      316.22     61.23 o 
 -10  -2   2      583.57      536.80     68.83 o 
  -9  -2   2      413.45      474.89     61.23 o 
  -8  -2   2      867.20      834.10     20.29 o 
  -7  -2   2     2569.22     2733.96     52.87 o 
  -6  -2   2      608.11      514.13     27.64 o 
  -5  -2   2     4093.53     4145.68     62.97 o 
  -4  -2   2      512.29      456.92     37.04 o 
  -3  -2   2    11639.00    11160.64    151.20 o 
  -2  -2   2     1266.95     1205.73     45.47 o 
  -1  -2   2     3159.35     3265.18     61.09 o 
   0  -2   2      529.46      522.57     23.22 o 
   1  -2   2    10479.74    10934.44     76.54 o 
   2  -2   2     8774.57     9164.22    119.88 o 
   3  -2   2     6416.42     6102.85    118.42 o 
   4  -2   2     2095.04     2215.12     29.50 o 
   5  -2   2     4981.44     4830.90     86.31 o 
   6  -2   2     3299.38     3333.02     86.87 o 
   7  -2   2      906.67      898.77     72.42 o 
   8  -2   2     2967.06     2847.10    134.34 o 
   9  -2   2      740.26      810.46     80.30 o 
  10  -2   2      641.65      759.04     81.13 o 
  11  -2   2        4.85       70.76     36.76 o 
 -11  -1   2       57.12       26.95     30.13 o 
 -10  -1   2     1041.14     1171.04     97.30 o 
  -9  -1   2        9.16       -4.28     25.15 o 
  -8  -1   2     3503.67     3463.10    141.53 o 
  -7  -1   2        8.44        2.21     22.80 o 
  -6  -1   2     2723.89     2644.91     43.74 o 
  -5  -1   2      482.74      479.84     19.58 o 
  -4  -1   2     6769.72     6933.07     69.09 o 
  -3  -1   2     1746.45     1805.47     34.21 o 
  -2  -1   2     2003.96     2060.56     44.60 o 
  -1  -1   2     4144.49     4436.64     64.41 o 
   0  -1   2    10569.06    11842.15    107.94 o 
   1  -1   2    20602.69    21058.15     83.59 o 
   2  -1   2     1780.34     1746.26     24.62 o 
   3  -1   2    15531.48    15709.23    119.81 o 
   4  -1   2       14.15       35.91      6.15 o 
   5  -1   2     9049.67     8987.34     99.11 o 
   6  -1   2      114.32      122.88     21.82 o 
   7  -1   2     3049.08     2839.09    123.28 o 
   8  -1   2        1.05       15.48     26.40 o 
   9  -1   2      826.73      957.51     85.27 o 
  10  -1   2       13.27       23.50     31.37 o 
  11  -1   2      678.75      761.67     89.70 o 
 -11   0   2      624.32      785.16     85.69 o 
 -10   0   2      366.23      408.82     57.77 o 
  -9   0   2      742.78      795.12     76.98 o 
  -8   0   2      508.58      540.95     60.12 o 
  -7   0   2      697.52      657.58     40.99 o 
  -6   0   2     3914.88     3897.35    124.66 o 
  -5   0   2     4607.38     4511.23     98.47 o 
  -4   0   2     6632.82     6502.16     46.48 o 
  -3   0   2     3409.04     3278.16     34.87 o 
  -2   0   2     6256.87     6395.73     47.87 o 
  -1   0   2      169.08      255.27     10.13 o 
   0   0   2     5319.99     5918.38     84.17 o 
   1   0   2     2038.76     2162.30     26.26 o 
   2   0   2      259.90      292.30     15.00 o 
   3   0   2      834.67      911.80     20.49 o 
   4   0   2    15706.91    15625.86    108.01 o 
   5   0   2      668.97      693.97     50.72 o 
   6   0   2     1095.94     1093.61     32.85 o 
   7   0   2      527.78      494.87     36.21 o 
   8   0   2     1424.80     1338.85     97.37 o 
   9   0   2      435.97      399.15     59.57 o 
  10   0   2      162.11      243.52     53.49 o 
  11   0   2      775.40      909.28     94.53 o 
 -12   1   2      328.63      295.35     62.33 o 
 -11   1   2      537.27      540.12     75.32 o 
 -10   1   2      392.41      366.12     57.63 o 
  -9   1   2     2009.64     2118.33    120.10 o 
  -8   1   2       63.97       59.71     30.68 o 
  -7   1   2     1683.14     1726.44     64.51 o 
  -6   1   2      239.07      240.76     38.56 o 
  -5   1   2     8082.76     7687.55     89.21 o 
  -4   1   2      410.92      354.67     18.73 o 
  -3   1   2     4906.69     4771.72     46.12 o 
  -2   1   2     2281.77     2529.29     33.27 o 
  -1   1   2    19978.52    20729.19     93.44 o 
   0   1   2     3945.33     4029.76     79.19 o 
   1   1   2     1008.55     1000.27     18.16 o 
   2   1   2      398.50      419.26     16.47 o 
   3   1   2     7713.26     7445.58     71.95 o 
   4   1   2     2985.68     2908.66     49.96 o 
   5   1   2      712.64      677.56     49.89 o 
   6   1   2     1671.88     1621.27     43.09 o 
   7   1   2      203.97      220.45     53.00 o 
   8   1   2      890.21      902.86     37.19 o 
   9   1   2       14.10        8.02     26.54 o 
  10   1   2     1001.81      981.01     94.81 o 
  11   1   2        7.53      -29.99     29.99 o 
 -12   2   2      588.54      650.13     82.37 o 
 -11   2   2       12.63      -35.80     35.80 o 
 -10   2   2     1058.78     1139.81     95.50 o 
  -9   2   2       46.69       44.64     30.41 o 
  -8   2   2     1059.39      999.66     78.92 o 
  -7   2   2      291.66      274.12     28.96 o 
  -6   2   2     6417.51     6101.03    161.33 o 
  -5   2   2     2102.10     2075.68     44.28 o 
  -4   2   2     6758.17     6893.79     68.86 o 
  -3   2   2      308.76      262.48     14.58 o 
  -2   2   2     9351.33     9223.94     59.76 o 
  -1   2   2     6382.06     6076.88     61.35 o 
   0   2   2        9.55       14.27      4.78 o 
   1   2   2    10548.05    10972.82     65.01 o 
   2   2   2      238.78      222.93     12.57 o 
   3   2   2     5186.71     5076.13     61.58 o 
   4   2   2     1290.28     1289.18     34.82 o 
   5   2   2     4295.07     4202.95     82.27 o 
   6   2   2       41.46       35.43     11.42 o 
   7   2   2     2236.61     2254.45     66.23 o 
   8   2   2       68.98       46.58     13.82 o 
   9   2   2     1088.13     1217.76     97.85 o 
  10   2   2      292.48      222.65     50.31 o 
 -12   3   2      113.67       75.05     37.87 o 
 -11   3   2      730.33      788.48     86.24 o 
 -10   3   2       94.97      153.69     42.43 o 
  -9   3   2      466.19      456.78     61.09 o 
  -8   3   2     4215.88     4130.10    158.11 o 
  -7   3   2     1928.12     1796.40     55.70 o 
  -6   3   2     3501.54     3401.69     55.14 o 
  -5   3   2      848.78      898.66     33.72 o 
  -4   3   2     5414.86     5465.94     66.85 o 
  -3   3   2     2601.73     2793.53     45.33 o 
  -2   3   2     8973.40     8888.94     85.63 o 
  -1   3   2      134.95      133.65     12.25 o 
   0   3   2     6326.48     6357.38     75.72 o 
   1   3   2      272.92      345.78     14.50 o 
   2   3   2    12926.44    12679.63    115.13 o 
   3   3   2     1375.18     1229.68     32.80 o 
   4   3   2     4644.42     4760.33     87.54 o 
   5   3   2     1323.91     1373.17     41.21 o 
   6   3   2     3649.44     3735.21     71.10 o 
   7   3   2      408.28      420.66     31.48 o 
   8   3   2      600.38      675.91     41.23 o 
   9   3   2      405.29      410.89     60.95 o 
  10   3   2      234.25      289.96     56.94 o 
 -12   4   2      153.00      117.75     44.50 o 
 -11   4   2      507.61      560.99     74.36 o 
 -10   4   2       79.70       49.89     30.27 o 
  -9   4   2      353.45      463.97     60.26 o 
  -8   4   2       68.88       47.86     14.03 o 
  -7   4   2     8726.36     8332.98    105.54 o 
  -6   4   2        7.32        5.80      8.12 o 
  -5   4   2     4739.84     4624.24     77.23 o 
  -4   4   2     1157.98     1077.27     33.02 o 
  -3   4   2    10834.61    11123.00    128.14 o 
  -2   4   2       20.40       19.26     10.29 o 
  -1   4   2     6060.75     6128.94     63.56 o 
   0   4   2     3450.52     3671.54     47.88 o 
   1   4   2     2064.88     1986.24     36.92 o 
   2   4   2     2570.65     2571.93     45.15 o 
   3   4   2      752.31      706.62     27.07 o 
   4   4   2     3417.33     3380.05    123.08 o 
   5   4   2     1635.06     1622.31     46.73 o 
   6   4   2     2258.20     2280.12     58.45 o 
   7   4   2      170.32      168.39     42.15 o 
   8   4   2      874.97      839.68     49.24 o 
   9   4   2       71.69       66.20     32.34 o 
  10   4   2      530.31      722.56     83.34 o 
 -11   5   2        0.07      -23.77     23.77 o 
 -10   5   2      780.82      789.03     82.10 o 
  -9   5   2      362.77      323.55     52.10 o 
  -8   5   2     3867.73     3745.63     75.41 o 
  -7   5   2        3.33        5.68     11.37 o 
  -6   5   2      755.63      686.91     30.78 o 
  -5   5   2     4404.58     4309.58     71.31 o 
  -4   5   2      872.57      869.22     95.09 o 
  -3   5   2     1162.01     1078.13     89.14 o 
  -2   5   2     3306.41     3210.46     85.51 o 
  -1   5   2     4468.31     4408.15     60.37 o 
   0   5   2     1459.81     1357.91     34.50 o 
   1   5   2     2580.62     2626.59     56.86 o 
   2   5   2      107.51       63.27     10.68 o 
   3   5   2     2974.70     2827.89     73.10 o 
   4   5   2       33.40        9.88     10.75 o 
   5   5   2     3000.59     2935.56     65.28 o 
   6   5   2      261.03      268.42     28.90 o 
   7   5   2      241.28      269.46     30.13 o 
   8   5   2       39.63       49.60     20.45 o 
   9   5   2      637.94      696.16     78.92 o 
 -11   6   2      671.77      702.38     82.79 o 
 -10   6   2      559.56      653.87     76.71 o 
  -9   6   2      668.03      641.98     72.01 o 
  -8   6   2      280.98      264.28     25.04 o 
  -7   6   2     2438.96     2340.68     69.34 o 
  -6   6   2      728.16      721.75     42.71 o 
  -5   6   2       10.85        9.76     11.50 o 
  -4   6   2     3696.77     3666.86     67.69 o 
  -3   6   2      435.76      437.84     29.63 o 
  -2   6   2      288.25      257.01     22.76 o 
  -1   6   2        9.68        6.98     11.27 o 
   0   6   2     6072.73     6091.03     98.37 o 
   1   6   2     1619.99     1689.07     53.73 o 
   2   6   2     1347.36     1247.20     48.98 o 
   3   6   2       12.36        5.32     10.26 o 
   4   6   2     1576.09     1633.94     48.92 o 
   5   6   2      673.98      624.45     50.17 o 
   6   6   2      773.58      764.44     69.59 o 
   7   6   2      395.74      486.68     68.07 o 
   8   6   2       72.83       78.21     23.13 o 
   9   6   2      345.39      354.78     62.47 o 
 -11   7   2      875.77      965.94     97.30 o 
 -10   7   2       89.38       63.02     33.58 o 
  -9   7   2     1379.13     1500.81    107.66 o 
  -8   7   2      194.55      186.93     23.58 o 
  -7   7   2      821.53      746.93     43.24 o 
  -6   7   2       88.60      118.36     21.96 o 
  -5   7   2     2140.90     2118.54     60.61 o 
  -4   7   2      331.07      319.83     29.14 o 
  -3   7   2     1317.25     1257.46     43.02 o 
  -2   7   2      275.74      281.46     20.76 o 
  -1   7   2     1445.73     1388.48     41.32 o 
   0   7   2     1893.96     1943.79     61.59 o 
   1   7   2     1385.13     1299.62     56.73 o 
   2   7   2     2151.72     2122.67     52.11 o 
   3   7   2      879.02      963.62     37.68 o 
   4   7   2      997.88      914.21     47.08 o 
   5   7   2       53.64       59.00     18.64 o 
   6   7   2     1493.73     1568.56     71.87 o 
   7   7   2       70.28       67.54     21.51 o 
   8   7   2      138.60      158.39     42.29 o 
 -11   8   2       20.11       60.95     33.86 o 
 -10   8   2      717.24      727.12     81.54 o 
  -9   8   2      107.52      120.38     39.67 o 
  -8   8   2      249.29      304.79     31.32 o 
  -7   8   2      643.51      687.22     44.43 o 
  -6   8   2     1769.59     1916.71     71.43 o 
  -5   8   2     1250.62     1233.24     79.88 o 
  -4   8   2     1161.92     1102.75     42.81 o 
  -3   8   2     2004.76     2081.22     56.08 o 
  -2   8   2      262.18      217.18     20.55 o 
  -1   8   2     3477.44     3608.98     70.83 o 
   0   8   2      442.02      421.74     42.78 o 
   1   8   2     1914.73     2062.10     53.63 o 
   2   8   2       24.32       16.83     11.51 o 
   3   8   2     1019.11     1024.77     41.04 o 
   4   8   2        0.28      -15.59     15.59 o 
   5   8   2      877.30     1042.58     59.84 o 
   6   8   2       84.84       94.37     23.01 o 
   7   8   2      742.78      812.69     56.87 o 
   8   8   2      200.32      335.85     55.01 o 
 -10   9   2      583.12      666.17     80.44 o 
  -9   9   2       83.90      122.31     36.49 o 
  -8   9   2      564.63      578.72     43.33 o 
  -7   9   2       84.07       70.25     20.82 o 
  -6   9   2     1946.34     1909.77    103.52 o 
  -5   9   2        0.38       -8.26     17.57 o 
  -4   9   2     1457.54     1386.63     62.45 o 
  -3   9   2      241.62      250.58     34.97 o 
  -2   9   2     3788.58     3870.42    113.26 o 
  -1   9   2        8.00       -4.11     14.20 o 
   0   9   2     1566.42     1745.94     67.41 o 
   1   9   2      302.08      289.30     30.15 o 
   2   9   2     1084.55     1134.75     57.03 o 
   3   9   2      148.58      126.61     23.55 o 
   4   9   2      240.41      232.95     38.01 o 
   5   9   2      556.96      612.85     49.68 o 
   6   9   2      176.63      238.28     33.77 o 
   7   9   2      270.15      281.96     44.85 o 
 -10  10   2        0.12      -23.50     30.41 o 
  -9  10   2      488.22      436.05     64.27 o 
  -8  10   2       28.42        2.49     17.83 o 
  -7  10   2      828.00      811.04     70.76 o 
  -6  10   2      156.98      172.85     27.50 o 
  -5  10   2      751.72      736.36     73.73 o 
  -4  10   2      504.74      498.79     41.43 o 
  -3  10   2      780.10      859.97     51.85 o 
  -2  10   2      503.62      526.14     41.34 o 
  -1  10   2      702.50      640.70     45.40 o 
   0  10   2     1001.04     1125.81     58.25 o 
   1  10   2      344.93      315.89     33.84 o 
   2  10   2      456.47      557.91     43.62 o 
   3  10   2       19.76        5.25     14.65 o 
   4  10   2      468.12      427.03     41.59 o 
   5  10   2        4.65       54.97     23.29 o 
   6  10   2      470.40      526.59     70.14 o 
  -8  11   2      390.28      406.97     41.41 o 
  -7  11   2      156.01      146.80     27.68 o 
  -6  11   2      125.53      139.93     27.16 o 
  -5  11   2      689.44      707.04     51.58 o 
  -4  11   2       90.59      107.79     27.50 o 
  -3  11   2      616.25      591.49     46.53 o 
  -2  11   2       21.82      -11.18     17.20 o 
  -1  11   2      786.35      735.77     50.97 o 
   0  11   2      106.53       28.08     24.74 o 
   1  11   2      849.86      937.98     70.56 o 
   2  11   2       26.44       47.46     25.22 o 
   3  11   2      602.55      587.20     49.30 o 
   4  11   2      134.92      132.68     28.02 o 
   5  11   2      332.62      314.98     58.32 o 
  -8  12   2      306.64      294.38     57.49 o 
  -7  12   2        0.34       50.13     21.78 o 
  -6  12   2      306.49      339.57     40.34 o 
  -5  12   2       17.87       -9.82     38.35 o 
  -4  12   2      881.19      931.22     60.74 o 
  -3  12   2       64.47       47.00     43.74 o 
  -2  12   2      621.45      705.45     52.70 o 
  -1  12   2      138.14      148.02     37.11 o 
   0  12   2      706.58      715.34     53.72 o 
   1  12   2       50.17       50.99     18.92 o 
   2  12   2      299.86      277.11     46.02 o 
  -7  13   2      239.99      277.80     54.59 o 
  -6  13   2       58.69       42.93     33.17 o 
  -5  13   2      380.25      351.81     68.28 o 
  -4  13   2      326.66      379.95     44.61 o 
  -3  13   2      315.51      237.46     61.50 o 
  -2  13   2      290.24      328.38     52.93 o 
  -1  13   2      225.59      183.82     40.08 o 
  -4  14   2       75.37      100.89     32.06 o 
  -3  14   2      327.45      394.45     56.53 o 
  -1 -15   3      154.78      208.56     46.85 o 
   0 -15   3      352.04      346.21     54.73 o 
   1 -15   3      181.93      258.45     51.97 o 
   2 -15   3       70.36       51.83     29.30 o 
   3 -15   3      469.22      506.40     70.90 o 
  -3 -14   3      164.92      215.33     45.61 o 
  -2 -14   3      299.80      240.62     47.96 o 
  -1 -14   3      322.15      276.56     49.34 o 
   0 -14   3      809.60      930.70     85.83 o 
   1 -14   3       11.09       32.48     25.15 o 
   2 -14   3      464.08      462.45     62.75 o 
   3 -14   3       61.31       31.51     29.71 o 
   4 -14   3      637.79      586.70     74.08 o 
   5 -14   3        0.35       21.28     29.02 o 
  -5 -13   3      496.21      334.74     60.12 o 
  -4 -13   3       27.06       18.24     20.32 o 
  -3 -13   3      582.12      643.36     72.42 o 
  -2 -13   3       97.19      100.06     32.76 o 
  -1 -13   3      929.34     1012.66     87.62 o 
   0 -13   3       44.77      -20.32     20.32 o 
   1 -13   3      787.05      784.89     76.71 o 
   2 -13   3        4.72        2.63     23.08 o 
   3 -13   3      815.79      812.39     77.54 o 
   4 -13   3       33.23       26.12     23.08 o 
   5 -13   3      229.66      280.01     53.21 o 
   6 -13   3      457.47      474.33     66.48 o 
   7 -13   3      158.53      160.05     42.57 o 
  -5 -12   3       21.09       32.89     29.44 o 
  -4 -12   3      532.92      678.19     74.49 o 
  -3 -12   3        2.61       24.88     22.80 o 
  -2 -12   3      662.45      650.41     69.24 o 
  -1 -12   3      983.55      979.35     80.44 o 
   0 -12   3     1092.77     1189.43     87.49 o 
   1 -12   3      162.81      192.11     41.60 o 
   2 -12   3      486.02      450.15     56.53 o 
   3 -12   3      984.87      987.09     82.93 o 
   4 -12   3       49.30       22.94     23.91 o 
   5 -12   3      124.92      133.79     35.52 o 
   6 -12   3       30.81       12.16     23.63 o 
   7 -12   3      990.04     1063.93     94.95 o 
   8 -12   3       14.85       33.86     26.67 o 
  -8 -11   3       28.28       28.89     16.03 o 
  -6 -11   3      446.87      441.30     60.12 o 
  -5 -11   3      400.32      305.44     51.97 o 
  -4 -11   3      144.25      158.25     38.15 o 
  -3 -11   3       55.51       34.55     26.40 o 
  -2 -11   3     1029.44     1104.01     82.65 o 
  -1 -11   3      159.41      190.73     35.66 o 
   0 -11   3     1169.95     1108.99     79.88 o 
   1 -11   3       33.94       29.16     23.36 o 
   2 -11   3     2746.68     2629.29    120.93 o 
   3 -11   3       23.99      -23.77     23.77 o 
   4 -11   3     1348.67     1459.90     95.50 o 
   5 -11   3       31.60       43.54     27.50 o 
   6 -11   3      924.02      908.72     80.85 o 
   7 -11   3      330.58      345.80     57.63 o 
   8 -11   3      589.61      540.70     49.55 o 
   9 -11   3      148.40      173.87     49.34 o 
  -7 -10   3      336.62      364.04     56.25 o 
  -6 -10   3      139.09      130.47     36.49 o 
  -5 -10   3      474.83      490.92     60.67 o 
  -4 -10   3       42.45       40.50     23.50 o 
  -3 -10   3     1347.39     1460.18     93.43 o 
  -2 -10   3      326.31      210.08     37.87 o 
  -1 -10   3     2515.63     2472.14    112.78 o 
   0 -10   3      366.67      359.62     46.58 o 
   1 -10   3     3689.63     3522.39    131.16 o 
   2 -10   3     1078.97      996.35     72.15 o 
   3 -10   3      979.80      989.85     73.11 o 
   4 -10   3      847.46      790.97     67.86 o 
   5 -10   3     1235.94     1140.22     83.48 o 
   6 -10   3      988.72     1121.98     88.32 o 
   7 -10   3      522.15      480.14     63.99 o 
   8 -10   3      787.90      795.12     82.23 o 
   9 -10   3      293.30      302.82     57.22 o 
  -8  -9   3      341.57      416.70     62.75 o 
  -7  -9   3        0.70      -26.95     26.95 o 
  -6  -9   3     1012.12      967.60     81.41 o 
  -5  -9   3      158.99      155.07     38.97 o 
  -4  -9   3     1238.85     1238.77     85.83 o 
  -3  -9   3     1932.57     2133.39    106.56 o 
  -2  -9   3      354.78      435.77     49.89 o 
  -1  -9   3     1422.21     1377.11     80.02 o 
   0  -9   3     1873.98     1864.58     90.67 o 
   1  -9   3     3843.67     3874.69    128.26 o 
   2  -9   3     1381.22     1198.82     73.94 o 
   3  -9   3     3337.74     3339.13    123.84 o 
   4  -9   3      518.66      464.93     51.14 o 
   5  -9   3     2446.32     2423.08    115.40 o 
   6  -9   3        3.01      -27.92     27.92 o 
   7  -9   3     1091.65     1102.37     53.06 o 
   8  -9   3       28.83       16.31     35.52 o 
   9  -9   3     1155.79     1259.50    106.01 o 
  10  -9   3       54.50       12.16     36.49 o 
  -9  -8   3      523.60      605.91     75.60 o 
  -8  -8   3      326.92      411.59     61.36 o 
  -7  -8   3      668.65      541.50     65.10 o 
  -6  -8   3      530.94      488.57     56.80 o 
  -5  -8   3      887.64      354.51     51.00 o 
  -4  -8   3     1119.61     1118.39     77.81 o 
  -3  -8   3      727.28      646.96     57.36 o 
  -2  -8   3     6885.28     6894.84    117.50 o 
  -1  -8   3        5.59        7.17     12.81 o 
   0  -8   3     2456.51     2505.92     67.92 o 
   1  -8   3        0.11       -6.63     17.69 o 
   2  -8   3     3317.17     3353.78    114.02 o 
   3  -8   3       14.99       10.37     11.78 o 
   4  -8   3     2939.31     2994.02    116.10 o 
   5  -8   3      521.70      527.27     56.94 o 
   6  -8   3     1366.45     1348.09     91.49 o 
   7  -8   3      319.08      351.74     52.80 o 
   8  -8   3      654.54      638.25     72.70 o 
   9  -8   3     1242.15     1013.07     93.98 o 
  10  -8   3      288.82      236.20     52.93 o 
  -9  -7   3      679.31      820.96     87.21 o 
  -8  -7   3       68.49       69.24     28.75 o 
  -7  -7   3     3077.74     3117.02    141.11 o 
  -6  -7   3       81.94       77.12     28.33 o 
  -4  -7   3       43.93       37.59     24.60 o 
  -3  -7   3     7659.12     8176.23    125.46 o 
  -2  -7   3      384.76      406.47     41.60 o 
  -1  -7   3      233.83      185.48     28.06 o 
   0  -7   3     1363.85     1372.69     67.72 o 
   1  -7   3     3245.88     3194.14    101.58 o 
   2  -7   3      264.82      272.13     33.58 o 
   3  -7   3     2877.50     2915.38    103.24 o 
   4  -7   3     3778.69     3805.35     92.25 o 
   5  -7   3      199.21      150.09     34.69 o 
   6  -7   3     1371.39      634.03    624.29 o 
   7  -7   3      240.11      222.53     22.75 o 
   8  -7   3     2591.35     2711.38    139.31 o 
   9  -7   3       14.10       18.24     31.10 o 
  10  -7   3      529.37      629.54     79.19 o 
 -10  -6   3      622.13      632.17     77.54 o 
  -9  -6   3       51.56       75.80     18.87 o 
  -8  -6   3     1101.71     1163.44     91.63 o 
  -7  -6   3     1088.67     1070.29     82.51 o 
  -6  -6   3     1696.41     1669.42     94.40 o 
  -5  -6   3      856.92      981.14     68.00 o 
  -4  -6   3     2391.72     2704.71    119.27 o 
  -3  -6   3     2315.34     2178.86     89.28 o 
  -2  -6   3    11672.53    11695.23    192.94 o 
  -1  -6   3     4704.03     4739.60    118.31 o 
   0  -6   3     1092.91     1103.87     56.67 o 
   1  -6   3     3462.77     3314.80     94.81 o 
   2  -6   3     1644.31     1700.80     70.90 o 
   3  -6   3     1287.86     1216.24     66.20 o 
   4  -6   3       43.27       33.51     11.70 o 
   5  -6   3     2461.81     2493.40     66.19 o 
   6  -6   3       96.96       93.33     15.69 o 
   7  -6   3     3909.77     4008.09     80.29 o 
   8  -6   3       72.21       99.05     21.70 o 
   9  -6   3      938.12      805.20     81.27 o 
  10  -6   3      127.10      117.75     42.57 o 
  11  -6   3      727.78      772.03     91.49 o 
 -10  -5   3      164.00      221.83     50.58 o 
  -9  -5   3      366.42      357.02     29.83 o 
  -8  -5   3     1031.89     1054.15     68.41 o 
  -7  -5   3      226.69      214.36     40.36 o 
  -6  -5   3     4127.20     4411.07    146.36 o 
  -5  -5   3     1001.86      863.99     45.95 o 
  -4  -5   3     2883.65     3051.79    108.22 o 
  -3  -5   3       75.21       42.43     17.28 o 
  -2  -5   3     8101.46     8557.20    152.58 o 
  -1  -5   3     2922.56     3251.78     90.25 o 
   0  -5   3     7732.30     7646.96    131.30 o 
   1  -5   3       26.20       51.55     17.14 o 
   2  -5   3    21584.90    20994.98    163.80 o 
   3  -5   3      400.83      428.17     24.74 o 
   4  -5   3     1985.86     1928.66     50.93 o 
   5  -5   3      293.57      308.85     19.59 o 
   6  -5   3     2101.37     2041.09     55.26 o 
   7  -5   3     1206.29     1147.13     71.32 o 
   8  -5   3     1200.05     1100.28     89.01 o 
   9  -5   3      388.79      392.51     59.98 o 
  10  -5   3      122.67      181.47     47.41 o 
  11  -5   3      751.59      815.43     91.08 o 
 -11  -4   3      539.01      665.61     79.61 o 
 -10  -4   3       73.08       88.45     34.55 o 
  -9  -4   3      704.86      767.50     37.48 o 
  -8  -4   3       98.54       48.89     14.58 o 
  -7  -4   3     2217.73     2204.10     60.82 o 
  -6  -4   3      118.41      119.00     31.79 o 
  -5  -4   3     1489.48     1378.22     72.97 o 
  -4  -4   3        1.37        4.15     15.34 o 
  -3  -4   3    12425.10    12898.20    188.52 o 
  -2  -4   3     2015.21     1863.33     69.66 o 
  -1  -4   3     3475.58     3557.77     85.00 o 
   0  -4   3     6274.39     6150.02    105.73 o 
   1  -4   3     6785.86     6867.87    112.23 o 
   2  -4   3     7581.38     7745.82     88.80 o 
   3  -4   3      693.61      595.44     26.60 o 
   4  -4   3     5269.02     5311.72     69.12 o 
   5  -4   3     3096.02     3208.59     56.80 o 
   6  -4   3     2516.10     2467.76     50.83 o 
   7  -4   3      462.41      390.28     36.76 o 
   8  -4   3      942.83      825.11     77.81 o 
   9  -4   3        7.95       19.76     28.61 o 
  10  -4   3     1204.57     1289.21    107.11 o 
  11  -4   3       30.79      -30.82     30.82 o 
 -11  -3   3        0.50       -0.14     31.65 o 
 -10  -3   3      495.03      603.70     72.01 o 
  -9  -3   3       24.30        5.25      7.83 o 
  -8  -3   3     3204.50     3286.03     68.42 o 
  -7  -3   3      581.41      572.66     29.47 o 
  -6  -3   3     2959.13     2782.34     52.89 o 
  -5  -3   3      609.45      549.89     26.88 o 
  -4  -3   3     5474.50     5619.33    104.90 o 
  -3  -3   3     2111.50     1855.23   1120.04 o 
  -2  -3   3       90.27      133.23     13.70 o 
  -1  -3   3      139.05      191.83     20.32 o 
   0  -3   3     1856.31     1867.75     51.41 o 
   1  -3   3     7804.31     7835.64     62.95 o 
   2  -3   3      220.71      263.84     12.21 o 
   3  -3   3    21389.83    21602.27    103.80 o 
   4  -3   3     1630.90     1762.71     39.83 o 
   5  -3   3     4218.33     4251.43     63.47 o 
   6  -3   3       65.39       56.10     10.53 o 
   7  -3   3     3457.36     3299.05    136.69 o 
   8  -3   3       92.84       86.38     34.14 o 
   9  -3   3      561.45      719.65     77.54 o 
  10  -3   3      639.68      792.90     85.55 o 
  11  -3   3      354.93      312.35     63.71 o 
 -11  -2   3      655.01      773.28     84.03 o 
 -10  -2   3      378.54      330.46     57.08 o 
  -9  -2   3      903.56     1065.18     86.66 o 
  -8  -2   3      875.21      858.90     30.07 o 
  -7  -2   3      350.94      315.13     20.49 o 
  -6  -2   3     2577.80     2566.21     53.72 o 
  -5  -2   3     1025.85     1027.46     33.73 o 
  -4  -2   3    12952.28    12916.86    110.61 o 
  -3  -2   3     1289.64     1350.33     34.36 o 
  -2  -2   3     5158.80     5264.69     92.66 o 
  -1  -2   3     2882.57     2738.27     42.82 o 
   0  -2   3      580.86      587.34     16.85 o 
   1  -2   3     3979.16     4264.05     43.57 o 
   2  -2   3     3780.98     3804.24     40.71 o 
   3  -2   3     2675.26     2848.05     39.70 o 
   4  -2   3     2710.66     2669.87     38.14 o 
   5  -2   3     3774.89     3741.54     54.28 o 
   6  -2   3     3249.49     3270.32     41.51 o 
   7  -2   3     1591.91     1546.97     94.12 o 
   8  -2   3      526.52      543.16     62.19 o 
   9  -2   3     1310.49     1276.64     99.37 o 
  10  -2   3       74.18       98.40     41.74 o 
  11  -2   3      568.45      514.97     75.05 o 
 -11  -1   3      399.78      571.63     75.32 o 
 -10  -1   3      124.91       95.36     38.15 o 
  -9  -1   3     1795.12     1843.57    111.81 o 
  -8  -1   3      580.18      536.66     59.57 o 
  -7  -1   3     4403.43     4334.95     60.01 o 
  -6  -1   3     1253.23     1263.45     35.53 o 
  -5  -1   3     8801.21     8562.05    128.95 o 
  -4  -1   3     1193.48     1223.84     35.38 o 
  -3  -1   3     3820.03     3745.97     43.62 o 
  -2  -1   3     2563.46     2553.32     29.65 o 
  -1  -1   3     2279.96     2400.98     28.83 o 
   0  -1   3     2028.83     2061.50     18.38 o 
   1  -1   3    11542.16    11952.70     74.76 o 
   2  -1   3     4349.66     4376.12     43.48 o 
   3  -1   3     1936.38     1934.78     31.71 o 
   4  -1   3     9033.94     9149.91     72.16 o 
   5  -1   3      396.01      350.22     16.80 o 
   6  -1   3     1743.29     1637.93     40.67 o 
   7  -1   3      136.57      146.35     18.24 o 
   8  -1   3     2299.33     2148.04     42.27 o 
   9  -1   3       77.44       67.31     31.79 o 
  10  -1   3      598.49      707.08     80.99 o 
  11  -1   3       46.30      133.37     45.19 o 
 -12   0   3      616.76      656.22     84.03 o 
 -11   0   3       46.96       41.74     28.89 o 
 -10   0   3      725.72      764.99     79.47 o 
  -9   0   3     2252.45     2489.97    129.36 o 
  -8   0   3      545.75      587.66     62.75 o 
  -7   0   3     1769.19     1609.24    105.24 o 
  -6   0   3     1068.41     1101.39     27.83 o 
  -5   0   3     4154.86     4062.83     66.73 o 
  -4   0   3     9405.39     9872.03     66.00 o 
  -3   0   3    12227.00    11914.89     69.03 o 
  -2   0   3     2484.28     2602.48     28.71 o 
  -1   0   3    21437.69    21855.93    195.01 o 
   0   0   3     4574.37     4739.18     93.43 o 
   1   0   3     1392.03     1355.39     42.08 o 
   2   0   3       40.36       36.27      6.88 o 
   3   0   3    16221.06    16289.67    102.18 o 
   4   0   3        9.79        9.30      6.87 o 
   5   0   3     2544.73     2629.74     52.10 o 
   6   0   3       64.55       47.28     11.49 o 
   7   0   3     2140.04     2225.39     59.20 o 
   8   0   3      521.04      445.34     54.18 o 
   9   0   3      608.86      647.37     71.59 o 
  10   0   3      526.39      640.05     80.02 o 
  11   0   3      195.13      267.02     59.84 o 
 -12   1   3      172.45      196.67     49.62 o 
 -11   1   3      116.36      133.79     40.91 o 
 -10   1   3      326.74      382.29     59.02 o 
  -9   1   3      402.39      440.61     58.46 o 
  -8   1   3     5067.57     5088.16    170.55 o 
  -7   1   3      288.88      272.45     27.66 o 
  -6   1   3     4004.41     3794.72     40.66 o 
  -5   1   3        9.01       16.34      6.29 o 
  -4   1   3     2385.76     2321.24     33.98 o 
  -3   1   3     2334.35     2373.46     32.78 o 
  -2   1   3    27223.30    26682.54     97.83 o 
  -1   1   3      254.28      249.56     13.20 o 
   0   1   3     1047.14      977.27     48.37 o 
   1   1   3      296.59      294.94     10.46 o 
   2   1   3     9838.64     9420.15     64.02 o 
   3   1   3     6870.42     6903.62    131.79 o 
   4   1   3     2728.49     2620.75     50.44 o 
   5   1   3     2288.98     2247.25     70.42 o 
   6   1   3      538.85      496.74     28.04 o 
   7   1   3     1518.35     1499.65     60.19 o 
   8   1   3      674.27      690.56     36.70 o 
   9   1   3      864.69      879.84     84.58 o 
  10   1   3        1.90       25.71     29.44 o 
 -12   2   3       16.22      -36.63     36.63 o 
 -11   2   3      719.55      803.96     87.62 o 
 -10   2   3        0.22       -1.38     28.89 o 
  -9   2   3     2819.08     2837.15    137.93 o 
  -8   2   3      725.52      759.46     71.73 o 
  -7   2   3     1108.99     1118.78     29.72 o 
  -6   2   3      907.93      867.96     47.95 o 
  -5   2   3     2885.10     2874.74     59.78 o 
  -4   2   3       38.13       13.44      7.68 o 
  -3   2   3    17989.98    17898.17     94.59 o 
  -2   2   3     8598.71     8573.35     77.43 o 
  -1   2   3      325.04      315.57     15.48 o 
   0   2   3     5235.65     5323.29     72.15 o 
   1   2   3     1228.28     1165.98     22.67 o 
   2   2   3     6850.42     6710.95     63.54 o 
   3   2   3       89.99       70.81      9.92 o 
   4   2   3     4001.37     3949.44     62.26 o 
   5   2   3        8.78       27.34     13.90 o 
   6   2   3     2247.65     2140.81     53.58 o 
   7   2   3        4.11       12.90     13.54 o 
   8   2   3     1553.15     1555.83     83.69 o 
   9   2   3       29.63       -2.49     27.64 o 
  10   2   3      582.02      595.54     77.40 o 
 -12   3   3      587.01      692.29     84.31 o 
 -11   3   3       30.37       55.56     38.56 o 
 -10   3   3      847.51      880.11     85.69 o 
  -9   3   3      184.96      150.79     38.28 o 
  -8   3   3     6124.56     5707.49    168.13 o 
  -7   3   3     1407.64     1329.96     70.88 o 
  -6   3   3      125.51      143.32     14.55 o 
  -5   3   3     3937.59     3951.63     85.34 o 
  -4   3   3     1693.80     1716.42     39.72 o 
  -3   3   3     1777.83     1550.32     39.41 o 
  -2   3   3      444.31      479.78     23.33 o 
  -1   3   3     8718.00     8707.20     71.89 o 
   0   3   3       20.73       40.02      9.08 o 
   1   3   3     8345.80     8225.83     74.29 o 
   2   3   3        0.62        3.36      6.56 o 
   3   3   3     3136.71     3149.01     52.96 o 
   4   3   3      513.91      509.43     32.10 o 
   5   3   3     3657.30     3718.71     92.30 o 
   6   3   3      218.41      217.05     20.28 o 
   7   3   3      506.16      536.47     38.40 o 
   8   3   3      161.60      160.21     23.49 o 
   9   3   3      321.40      429.55     61.92 o 
  10   3   3      388.76      344.28     60.40 o 
 -12   4   3      728.81      802.03     90.11 o 
 -11   4   3      410.55      387.68     63.30 o 
 -10   4   3     1003.07      973.68     88.73 o 
  -9   4   3      230.80      204.55     38.70 o 
  -8   4   3     1671.11     1602.08     74.36 o 
  -7   4   3      356.05      324.70     25.49 o 
  -6   4   3     2032.34     1962.31     48.77 o 
  -5   4   3      147.51      116.65     20.80 o 
  -4   4   3     7495.59     7479.37    102.53 o 
  -3   4   3      708.05      652.27     24.92 o 
  -2   4   3     3254.95     3249.29     63.25 o 
  -1   4   3     1573.63     1597.42     33.23 o 
   0   4   3     3929.25     3770.07     63.62 o 
   1   4   3     1926.72     2036.64     37.19 o 
   2   4   3     3929.05     3814.82     69.13 o 
   3   4   3      224.75      217.34     16.55 o 
   4   4   3     1163.31     1197.56     50.41 o 
   5   4   3     2450.19     2519.66     65.32 o 
   6   4   3      774.19      742.40     35.19 o 
   7   4   3      171.29      189.13     47.13 o 
   8   4   3        2.58       -1.44     13.78 o 
   9   4   3      939.19     1035.60     94.12 o 
 -11   5   3      778.34      885.50     90.80 o 
 -10   5   3       18.31        2.49     28.75 o 
  -9   5   3     1251.37     1223.41     80.02 o 
  -8   5   3      197.32      191.07     21.41 o 
  -7   5   3     2616.94     2516.60     70.15 o 
  -6   5   3      790.49      724.34     32.30 o 
  -5   5   3     1138.90     1127.38     38.43 o 
  -4   5   3     1243.55     1196.10     46.84 o 
  -3   5   3      597.81      574.69     57.56 o 
  -2   5   3     1523.17     1530.21     74.25 o 
  -1   5   3     3359.75     3167.88     51.82 o 
   0   5   3     3262.10     3250.21     66.53 o 
   1   5   3      540.84      471.25     20.70 o 
   2   5   3      898.70      913.22     29.88 o 
   3   5   3      440.90      372.75     46.58 o 
   4   5   3     3602.64     3645.13     69.27 o 
   5   5   3       33.51       18.23     10.49 o 
   6   5   3     1157.75     1190.25     58.58 o 
   7   5   3      238.53      252.68     30.59 o 
   8   5   3      602.90      702.94     49.17 o 
   9   5   3       59.90       11.61     29.30 o 
 -11   6   3      438.11      552.14     73.25 o 
 -10   6   3      369.09      378.42     58.05 o 
  -9   6   3      284.95      236.13     24.05 o 
  -8   6   3      379.27      358.77     58.19 o 
  -7   6   3      486.79      482.71     34.25 o 
  -6   6   3      218.26      189.13     20.90 o 
  -5   6   3     1764.75     1650.53     48.65 o 
  -4   6   3      507.21      525.49     34.21 o 
  -3   6   3     3425.20     3534.55     80.49 o 
  -2   6   3      216.62      194.54     21.27 o 
  -1   6   3     4965.79     4914.53    121.49 o 
   0   6   3       69.89       77.82     18.73 o 
   1   6   3     2142.99     2090.21     60.49 o 
   2   6   3       22.49       19.14     12.93 o 
   3   6   3      974.69      913.60     47.23 o 
   4   6   3      839.03      867.77     36.78 o 
   5   6   3      643.32      658.47     44.81 o 
   6   6   3      718.90      707.16     48.60 o 
   7   6   3      260.79      314.10     35.71 o 
   8   6   3     1010.88     1066.00     96.75 o 
   9   6   3      219.13      255.69     53.21 o 
 -11   7   3       44.87       86.66     40.77 o 
 -10   7   3      519.02      599.55     73.80 o 
  -9   7   3       94.71       75.60     29.99 o 
  -8   7   3     1130.40     1159.42     54.49 o 
  -7   7   3       13.01       -8.41     18.31 o 
  -6   7   3     1707.82     1725.33     68.00 o 
  -5   7   3       46.07       46.90     20.25 o 
  -4   7   3     1460.36     1505.80     47.24 o 
  -3   7   3      558.36      605.44     30.29 o 
  -2   7   3     3172.67     3155.37     63.32 o 
  -1   7   3     1073.33     1182.69     38.66 o 
   0   7   3     2684.27     2690.56     72.92 o 
   1   7   3      838.66      820.96     42.00 o 
   2   7   3      485.94      544.84     27.36 o 
   3   7   3     1190.65     1207.44     60.57 o 
   4   7   3       17.42       -9.82     15.07 o 
   5   7   3     1109.06     1237.79     63.26 o 
   6   7   3      156.52      185.03     29.98 o 
   7   7   3      761.42      897.45     58.78 o 
   8   7   3       38.36       19.49     24.32 o 
 -11   8   3      430.50      434.81     66.20 o 
 -10   8   3        8.33      -12.72     20.87 o 
  -9   8   3      592.10      556.01     70.21 o 
  -8   8   3      160.36      162.72     25.75 o 
  -7   8   3      610.81      639.23    103.03 o 
  -6   8   3      722.46      706.94     64.41 o 
  -5   8   3      966.31     1027.60     53.61 o 
  -4   8   3     1885.17     1794.94     54.39 o 
  -3   8   3      844.43      806.98     36.33 o 
  -2   8   3     3132.02     3236.17     68.51 o 
  -1   8   3      558.02      516.93     28.60 o 
   0   8   3     1780.81     1838.16     65.00 o 
   1   8   3      126.32       85.15     19.25 o 
   2   8   3     1517.82     1612.83     49.03 o 
   3   8   3       43.88       36.30     17.08 o 
   4   8   3      641.07      746.16     57.36 o 
   5   8   3        4.76       -4.18     11.71 o 
   6   8   3      511.79      567.31     48.01 o 
   7   8   3       84.86       90.20     24.54 o 
 -10   9   3      622.48      697.54     79.47 o 
  -9   9   3      535.00      599.69     71.32 o 
  -8   9   3      139.67      104.52     22.45 o 
  -7   9   3      881.25      845.29     71.18 o 
  -6   9   3      226.71      201.15     53.14 o 
  -5   9   3     1393.38     1441.55     66.06 o 
  -4   9   3      109.62       74.57     20.07 o 
  -3   9   3     1826.73     1964.08     73.68 o 
  -2   9   3        3.71      -13.11     15.32 o 
  -1   9   3     1404.49     1422.94     61.71 o 
   0   9   3        1.85        2.85     11.73 o 
   1   9   3     1220.10     1188.87     57.19 o 
   2   9   3      299.39      309.85     32.55 o 
   3   9   3      833.49      811.42     89.42 o 
   4   9   3      103.59       86.74     44.02 o 
   5   9   3      299.24      322.95     37.53 o 
   6   9   3      284.80      275.01     35.83 o 
 -10  10   3      570.41      708.04     78.50 o 
  -8  10   3      548.84      611.30     65.79 o 
  -7  10   3        0.86      -11.08     19.71 o 
  -6  10   3      708.54      724.83     51.33 o 
  -5  10   3      127.97       99.67     24.42 o 
  -4  10   3      752.37      752.43     56.32 o 
  -3  10   3      253.68      292.00     33.57 o 
  -2  10   3      554.40      492.42     41.20 o 
  -1  10   3      390.95      409.39     37.05 o 
   0  10   3      376.08      314.33     32.26 o 
   1  10   3      797.42      861.88     53.05 o 
   2  10   3      425.39      405.41     38.95 o 
   3  10   3      320.33      332.22     37.46 o 
   4  10   3      108.22       92.89     91.36 o 
   5  10   3      442.96      463.10     47.18 o 
  -8  11   3      205.74      220.78     31.99 o 
  -7  11   3      376.57      425.98     43.56 o 
  -6  11   3      227.24      275.71     47.89 o 
  -5  11   3      351.24      350.49     38.79 o 
  -4  11   3      345.09      296.51     70.14 o 
  -3  11   3       96.27       66.62     21.42 o 
  -2  11   3      552.80      626.19     66.96 o 
  -1  11   3       35.69       39.26     24.46 o 
   0  11   3      528.77      616.53     45.51 o 
   1  11   3       33.74       39.35     22.94 o 
   2  11   3      740.50      677.09     82.23 o 
   3  11   3        7.87       31.79     26.95 o 
   4  11   3      386.25      368.88     55.84 o 
  -7  12   3      523.39      504.33     50.38 o 
  -6  12   3       14.42      -25.14     58.19 o 
  -5  12   3      518.37      503.34     46.40 o 
  -4  12   3       69.67       36.12     18.90 o 
  -3  12   3      688.13      675.71     52.68 o 
  -2  12   3       38.82       58.44     19.83 o 
  -1  12   3      625.75      711.47     53.09 o 
  -6  13   3      339.45      363.49     58.32 o 
  -5  13   3      107.57       89.56     31.37 o 
  -4  13   3      513.33      574.53     66.62 o 
  -1 -15   4      608.97      636.87     78.36 o 
   0 -15   4      135.07      174.70     45.06 o 
   1 -15   4      348.31      385.46     63.16 o 
   2 -15   4      258.97      240.76     52.38 o 
   3 -15   4      217.56      213.12     46.85 o 
  -3 -14   4      141.64      194.18     49.76 o 
  -2 -14   4      145.58      160.18     39.53 o 
  -1 -14   4      813.57      780.47     81.68 o 
   0 -14   4      224.03      220.17     49.48 o 
   1 -14   4      748.12      941.76     87.62 o 
   2 -14   4       34.70      -28.19     28.19 o 
   3 -14   4      638.63      520.08     66.62 o 
   4 -14   4       73.45       40.22     24.05 o 
   5 -14   4      495.96      504.46     67.31 o 
  -5 -13   4       63.54       60.95     34.55 o 
  -4 -13   4      384.38      425.55     60.81 o 
  -3 -13   4        4.31      -11.33     21.15 o 
  -2 -13   4      808.78      879.98     83.06 o 
  -1 -13   4        9.37        4.28     23.91 o 
   0 -13   4     1198.34     1257.42     94.53 o 
   1 -13   4       58.68       95.64     32.62 o 
   2 -13   4      664.17      664.37     71.87 o 
   3 -13   4      336.96      299.91     49.89 o 
   4 -13   4      637.84      756.00     76.98 o 
   5 -13   4       91.21       46.71     27.23 o 
   6 -13   4      506.12      471.85     67.17 o 
   7 -13   4      363.48      413.94     63.99 o 
  -6 -12   4        3.78      -11.47     28.19 o 
  -5 -12   4      526.61      539.71     73.11 o 
  -4 -12   4      114.14      251.40     48.65 o 
  -3 -12   4      254.31      365.84     54.87 o 
  -2 -12   4      489.69      491.75     60.12 o 
  -1 -12   4      728.66      751.58     73.11 o 
   0 -12   4      166.22      130.88     32.34 o 
   1 -12   4      640.50      623.32     63.85 o 
   2 -12   4     1253.80     1377.80     94.40 o 
   3 -12   4      598.85      559.61     61.64 o 
   4 -12   4      813.81      693.12     69.80 o 
   5 -12   4       92.24       74.36     31.10 o 
   6 -12   4     1018.81     1028.83     89.28 o 
   7 -12   4        3.32       -0.55     24.46 o 
   8 -12   4      655.76      609.64     78.50 o 
  -7 -11   4      152.17      254.17     48.93 o 
  -6 -11   4      354.48      402.19     59.15 o 
  -5 -11   4      153.50      189.62     42.15 o 
  -4 -11   4      208.98      201.78     42.02 o 
  -3 -11   4     1510.69     1563.42    100.89 o 
  -2 -11   4      447.04      595.96     61.50 o 
  -1 -11   4      470.36      397.21     49.62 o 
   0 -11   4      132.48      123.84     29.99 o 
   1 -11   4     2962.09     2900.73    125.91 o 
   2 -11   4       25.04       10.50     21.56 o 
   3 -11   4     1972.07     1998.64    108.22 o 
   4 -11   4        2.58        6.22     24.32 o 
   5 -11   4     1617.11     1619.81    103.93 o 
   6 -11   4      154.24      118.03     35.80 o 
   7 -11   4      708.34      731.26     76.43 o 
   8 -11   4      166.80      206.55     33.83 o 
  -8 -10   4      476.45      452.77     66.34 o 
  -7 -10   4      274.35      167.92     41.46 o 
  -6 -10   4      413.80      478.20     61.36 o 
  -5 -10   4       22.62        8.43     23.22 o 
  -4 -10   4     3071.49     3226.62    143.32 o 
  -3 -10   4      133.82      133.79     34.69 o 
  -2 -10   4      918.58      993.31     74.08 o 
  -1 -10   4       28.32       14.79     22.94 o 
   0 -10   4     4807.52     4750.10    153.14 o 
   1 -10   4      576.10      500.32     53.49 o 
   2 -10   4     2312.14     2500.34    112.09 o 
   3 -10   4       94.80       92.05     29.99 o 
   4 -10   4     1636.93     1654.91     96.47 o 
   5 -10   4     1471.32     1399.78     91.49 o 
   6 -10   4      782.26      767.75     72.56 o 
   7 -10   4      807.76      792.49     80.44 o 
   8 -10   4      240.81      228.74     50.72 o 
   9 -10   4      382.69      285.82     53.07 o 
  -8  -9   4       68.15       40.77     30.54 o 
  -7  -9   4     1115.70     1165.79     94.12 o 
  -6  -9   4        1.19      -13.82     27.09 o 
  -5  -9   4     2206.28     2415.48    124.66 o 
  -4  -9   4      826.17      776.46     68.41 o 
  -3  -9   4     5238.59     5038.27    161.98 o 
  -2  -9   4      268.20      231.78     39.11 o 
  -1  -9   4     2641.20     2803.57    113.61 o 
   0  -9   4     3052.39     2908.05    113.05 o 
   1  -9   4     1664.61     1791.05     88.73 o 
   2  -9   4      618.07      603.14     54.32 o 
   3  -9   4      164.83      124.66     31.65 o 
   4  -9   4     2246.79     2217.98    104.62 o 
   5  -9   4      115.68       90.21     33.03 o 
   6  -9   4     1640.59     1595.48     63.34 o 
   7  -9   4       15.85       40.35     26.74 o 
   8  -9   4     1360.34     1342.98    104.76 o 
   9  -9   4        4.75      -14.10     32.76 o 
  -9  -8   4      252.13      265.22     51.41 o 
  -8  -8   4     1035.82     1063.79     92.19 o 
  -7  -8   4      607.14      591.26     67.72 o 
  -6  -8   4     1565.22     1611.52     99.65 o 
  -5  -8   4     1796.08     1890.84    108.77 o 
  -4  -8   4      744.90      848.33     69.66 o 
  -3  -8   4     2834.20     2950.48    118.17 o 
  -2  -8   4     1196.65     1232.56     63.02 o 
  -1  -8   4     2905.89     2924.64     75.43 o 
   0  -8   4       93.00      129.64     26.12 o 
   1  -8   4     2420.25     2344.16     94.53 o 
   2  -8   4        5.27        2.57     12.91 o 
   3  -8   4     1504.57     1419.66     55.87 o 
   4  -8   4       95.71      105.11     19.08 o 
   5  -8   4     1783.26     1737.87    149.27 o 
   6  -8   4      386.33      344.69     48.65 o 
   7  -8   4     1526.24     1478.97    100.62 o 
   8  -8   4      723.91      754.76     78.23 o 
   9  -8   4      321.17      214.64     46.44 o 
  10  -8   4      416.19      438.12     68.83 o 
 -10  -7   4      409.53      524.78     72.15 o 
  -9  -7   4      410.00      373.85     61.92 o 
  -8  -7   4     1234.92     1257.29     96.75 o 
  -7  -7   4      104.74      144.43     37.04 o 
  -6  -7   4     1422.17     1464.88     90.80 o 
  -5  -7   4      104.65      -12.58     25.98 o 
  -4  -7   4     4900.00     5238.25    156.45 o 
  -3  -7   4      537.62      480.59     32.68 o 
  -2  -7   4      700.32      636.31     51.69 o 
  -1  -7   4     1114.54     1087.98     63.30 o 
   0  -7   4     3104.49     3205.20    102.27 o 
   1  -7   4      454.37      442.41     41.05 o 
   2  -7   4      596.49      560.99     45.47 o 
   3  -7   4     3627.09     3733.01     84.69 o 
   4  -7   4     3384.93     3376.79     87.62 o 
   5  -7   4      956.68      914.94     70.35 o 
   6  -7   4      874.19      408.36    380.90 o 
   7  -7   4     1469.51      843.32    465.83 o 
   8  -7   4      141.52      148.99     38.84 o 
   9  -7   4      960.96      816.12     82.79 o 
  10  -7   4       31.17       36.07     33.58 o 
 -10  -6   4        8.73       15.62     20.87 o 
  -9  -6   4     1113.47     1207.12     98.27 o 
  -8  -6   4       43.17       54.42     16.96 o 
  -7  -6   4      589.73      632.72     38.91 o 
  -6  -6   4      433.22      466.87     52.24 o 
  -4  -6   4     1217.82     1091.44     69.52 o 
  -3  -6   4       98.46      113.19     26.12 o 
  -2  -6   4       26.89       44.37     20.04 o 
  -1  -6   4     1597.34     1706.05     72.84 o 
   0  -6   4     5544.83     5138.33    119.41 o 
   1  -6   4     1000.09     1002.57     54.59 o 
   2  -6   4     9285.54     7608.30   1588.50 o 
   3  -6   4      264.61      210.46     21.70 o 
   4  -6   4     3875.28     3904.83     68.10 o 
   5  -6   4      880.35      887.95     34.88 o 
   6  -6   4     6999.78     6834.42    110.87 o 
   7  -6   4        7.73        3.88     10.28 o 
   8  -6   4      210.43      250.43     48.51 o 
   9  -6   4       93.20       81.68     38.01 o 
  10  -6   4      663.15      711.78     81.96 o 
 -10  -5   4      690.36      645.30     77.40 o 
  -9  -5   4      107.51      123.97     35.80 o 
  -8  -5   4        7.12      -12.34     12.34 o 
  -7  -5   4     1109.24     1159.32     48.36 o 
  -6  -5   4     2471.67     2393.69     65.98 o 
  -5  -5   4     3172.60     3256.85     64.51 o 
  -4  -5   4      262.58      223.76     34.97 o 
  -3  -5   4     2769.68     2857.61     96.75 o 
  -2  -5   4     2114.62     2280.45     80.58 o 
  -1  -5   4     3195.20     3182.12     89.56 o 
   0  -5   4      214.45      221.27     25.43 o 
   1  -5   4    19452.33    19081.76    186.93 o 
   2  -5   4     2368.95     2471.38     40.27 o 
   3  -5   4     3987.92     3928.44     61.93 o 
   4  -5   4      692.14      695.60     28.69 o 
   5  -5   4     6976.15     6832.34     90.20 o 
   6  -5   4     1019.58     1051.52     43.58 o 
   7  -5   4     1352.65     1303.18     46.52 o 
   8  -5   4      146.15      233.85     46.02 o 
   9  -5   4      428.15      513.45     67.86 o 
  10  -5   4      665.10      619.04     76.84 o 
  11  -5   4      267.68      388.64     66.75 o 
 -11  -4   4      360.67      438.54     65.79 o 
 -10  -4   4      593.89      746.74     80.02 o 
  -9  -4   4       63.89       65.65     27.78 o 
  -8  -4   4     1497.67     1462.97     51.98 o 
  -7  -4   4      803.07      737.27     37.15 o 
  -6  -4   4     4100.08     3807.66     95.78 o 
  -5  -4   4      254.09      182.87     18.59 o 
  -4  -4   4     6978.52     7079.75    129.23 o 
  -3  -4   4     1666.06     1483.25     44.04 o 
  -2  -4   4     8082.79     8333.88     97.41 o 
  -1  -4   4       27.29        7.88     13.41 o 
   0  -4   4     6113.75     6300.97     76.67 o 
   1  -4   4     6542.54     6516.57     95.92 o 
   2  -4   4     2429.78     2389.79     43.56 o 
   3  -4   4     6114.23     6338.80     75.54 o 
   4  -4   4      742.20      606.28     26.17 o 
   5  -4   4     3391.05     3311.40     61.97 o 
   6  -4   4      919.52      879.18     38.86 o 
   7  -4   4     2176.99     2182.25     85.90 o 
   8  -4   4        0.89       -8.15     27.78 o 
   9  -4   4     1294.55     1352.79    103.10 o 
  10  -4   4        4.81      -11.89     31.51 o 
  11  -4   4      449.51      516.35     77.81 o 
 -11  -3   4      673.93      699.34     79.88 o 
 -10  -3   4      164.87      255.69     49.62 o 
  -9  -3   4      714.80      870.30     79.06 o 
  -8  -3   4      167.13      159.02     18.40 o 
  -7  -3   4     3694.19     3525.55     73.57 o 
  -6  -3   4     1296.07     1240.22     52.76 o 
  -5  -3   4     5675.71     5711.19     86.89 o 
  -4  -3   4     5601.21     5662.53     81.64 o 
  -3  -3   4     7180.40     5444.94   3525.98 o 
  -2  -3   4     7437.33     7472.19     69.34 o 
  -1  -3   4     1821.46     1825.80     33.50 o 
   0  -3   4     1841.43     1876.92     35.97 o 
   1  -3   4      119.02      153.78      9.53 o 
   2  -3   4     9193.65     9389.67     70.23 o 
   3  -3   4       74.80       75.27     10.96 o 
   4  -3   4     3103.60     3208.23     46.22 o 
   5  -3   4      480.91      446.16     20.11 o 
   6  -3   4     2624.79     2612.81     43.09 o 
   7  -3   4       60.05       64.72     12.34 o 
   8  -3   4     2552.65     2637.99    132.54 o 
   9  -3   4      563.98      622.77     73.11 o 
  10  -3   4      827.73      869.20     89.56 o 
  11  -3   4      166.91      178.84     46.44 o 
 -11  -2   4      128.21      134.48     44.92 o 
 -10  -2   4      667.68      612.82     70.62 o 
  -9  -2   4     2262.34     2190.79     79.47 o 
  -8  -2   4      957.26      898.13     50.86 o 
  -7  -2   4     1243.56     1309.78     44.85 o 
  -6  -2   4       74.73       61.31     13.18 o 
  -5  -2   4     5905.92     5753.20    110.84 o 
  -4  -2   4      164.28      208.79     17.28 o 
  -3  -2   4    18328.50    18644.63     94.43 o 
  -2  -2   4      357.12      357.70     13.96 o 
  -1  -2   4     2970.19     2893.46     40.18 o 
   0  -2   4      469.21      492.59     12.51 o 
   1  -2   4     4911.61     4868.99     64.31 o 
   2  -2   4       80.57      106.72      9.17 o 
   3  -2   4     3417.08     3366.40     49.95 o 
   4  -2   4      974.19      989.87     26.42 o 
   5  -2   4     3374.99     3467.88     49.88 o 
   6  -2   4     1171.37     1106.60     28.92 o 
   7  -2   4     1768.31     1670.77     47.89 o 
   8  -2   4     1599.12     1685.73    106.56 o 
   9  -2   4      113.11       98.27     38.01 o 
  10  -2   4      594.35      548.27     72.15 o 
  11  -2   4       46.75       -7.74     36.90 o 
 -12  -1   4      339.03      427.07     67.72 o 
 -11  -1   4       62.56       -1.11     22.80 o 
 -10  -1   4     2223.01     2230.00    130.61 o 
  -9  -1   4      440.98      526.99     63.58 o 
  -8  -1   4     1323.48     1370.57     52.45 o 
  -7  -1   4      471.93      548.52     44.49 o 
  -6  -1   4     2851.63     2735.17     50.47 o 
  -5  -1   4      634.30      527.82     20.17 o 
  -4  -1   4     8910.62     8647.66     67.01 o 
  -3  -1   4     1162.66     1178.99     29.50 o 
  -2  -1   4      169.65      131.98      8.48 o 
  -1  -1   4     2069.69     2138.56     61.48 o 
   0  -1   4    30247.17    30444.45    339.36 o 
   1  -1   4     2344.08     2312.12     44.56 o 
   2  -1   4     1779.94     1748.52     30.00 o 
   3  -1   4     4629.03     4728.87     53.58 o 
   4  -1   4     2700.33     2714.05     54.56 o 
   5  -1   4     1933.00     1867.92     41.87 o 
   6  -1   4      699.19      649.55     28.87 o 
   7  -1   4     2426.64     2272.96     61.06 o 
   8  -1   4       30.87       15.93     22.53 o 
   9  -1   4      928.93      959.31     87.21 o 
  10  -1   4       41.95       10.50     30.41 o 
 -12   0   4       10.17       45.89     31.24 o 
 -11   0   4      639.72      781.43     85.14 o 
 -10   0   4      438.37      516.90     65.37 o 
  -9   0   4     5661.55     5774.64    192.66 o 
  -8   0   4      149.81      134.71     11.19 o 
  -7   0   4      313.91      315.33     17.83 o 
  -6   0   4      926.20      947.86     23.88 o 
  -5   0   4     6879.53     6937.49     78.23 o 
  -4   0   4       57.99       40.48      8.51 o 
  -3   0   4      167.36      162.29      9.85 o 
  -2   0   4    12528.26    12597.75     63.94 o 
  -1   0   4     5909.52     6037.27     53.55 o 
   0   0   4     3586.43     3460.06     92.19 o 
   1   0   4     1440.62     1510.98     27.70 o 
   2   0   4    13540.15    13649.91    118.97 o 
   3   0   4      170.24      136.28     11.00 o 
   4   0   4     7261.37     7170.94     72.13 o 
   5   0   4        8.26        8.64      9.31 o 
   6   0   4     1651.86     1616.64     46.38 o 
   7   0   4      183.63      127.53     21.08 o 
   8   0   4      689.67      744.49     64.47 o 
   9   0   4      323.23      385.33     57.49 o 
  10   0   4      216.97      248.50     50.86 o 
 -12   1   4      310.33      229.15     54.18 o 
 -11   1   4      515.30      661.33     78.92 o 
 -10   1   4      592.26      632.17     72.15 o 
  -9   1   4      683.01      737.48     72.97 o 
  -8   1   4     1134.05     1034.22     78.09 o 
  -7   1   4     2661.43     2523.40     38.13 o 
  -6   1   4     1021.07     1078.92     41.17 o 
  -5   1   4     4722.06     4610.17     61.06 o 
  -4   1   4      857.83      923.29     23.68 o 
  -3   1   4     5443.83     5294.09     50.81 o 
  -2   1   4      543.63      616.23     15.34 o 
  -1   1   4     9338.64     9464.40    156.31 o 
   0   1   4     2026.01     1992.54     45.95 o 
   1   1   4    11099.61    10613.84    243.65 o 
   2   1   4     1252.08     1201.68     24.06 o 
   3   1   4     3544.58     3429.96     89.11 o 
   4   1   4     4017.59     3986.47     80.23 o 
   5   1   4      524.69      523.75     33.09 o 
   6   1   4      747.13      691.73     48.23 o 
   7   1   4      629.25      688.57     40.12 o 
   8   1   4      905.77      898.20     91.70 o 
   9   1   4      281.14      359.20     55.01 o 
  10   1   4      516.04      574.95     74.63 o 
 -12   2   4      448.50      536.25     77.95 o 
 -11   2   4       69.96       33.86     31.37 o 
 -10   2   4      973.64     1048.73     89.84 o 
  -9   2   4      113.39       73.11     33.17 o 
  -8   2   4     1283.68     1305.96     91.77 o 
  -7   2   4       14.23       17.12     10.26 o 
  -6   2   4     3249.30     3118.74     98.11 o 
  -5   2   4      726.08      620.44     24.81 o 
  -4   2   4     1706.70     1618.27     32.48 o 
  -3   2   4     5491.92     5555.64     54.90 o 
  -2   2   4    10878.35    11316.16     71.60 o 
  -1   2   4    10259.71    10364.58     60.01 o 
   0   2   4      161.08      122.42     20.39 o 
   1   2   4     2044.81     2078.10     29.18 o 
   2   2   4     1807.41     1686.22     51.49 o 
   3   2   4     3356.07     3325.53     52.26 o 
   4   2   4       60.29       39.59      9.83 o 
   5   2   4     3108.12     3177.01    102.48 o 
   6   2   4      147.27      121.12     15.87 o 
   7   2   4     1246.25     1435.63     60.16 o 
   8   2   4       22.86        5.51     13.50 o 
   9   2   4      881.89      900.02     85.14 o 
  10   2   4       46.10      -24.05     33.31 o 
 -12   3   4       10.11       18.93     29.02 o 
 -11   3   4      821.68      665.89     80.02 o 
 -10   3   4       19.85       34.69     30.54 o 
  -9   3   4      620.80      536.06     57.43 o 
  -8   3   4      131.56      149.90     43.40 o 
  -7   3   4      840.73      823.18     33.10 o 
  -6   3   4     2835.07     2660.37     68.67 o 
  -5   3   4      365.94      342.14     25.68 o 
  -4   3   4     4721.75     4731.87     66.28 o 
  -3   3   4      156.94      211.67     12.97 o 
  -2   3   4     8674.96     8872.83    118.99 o 
  -1   3   4      205.43      207.43     12.19 o 
   0   3   4     9530.96     9730.90    155.48 o 
   1   3   4      280.17      274.41     24.32 o 
   2   3   4      611.06      509.69     27.52 o 
   3   3   4      177.44      183.40     14.58 o 
   4   3   4     1707.75     1747.80     58.85 o 
   5   3   4      278.27      314.84     29.06 o 
   6   3   4     1092.70     1065.75     41.15 o 
   7   3   4      841.67      786.48     47.58 o 
   8   3   4      941.89     1013.82     54.66 o 
   9   3   4      294.80      354.51     60.26 o 
  10   3   4      270.97      323.13     56.53 o 
 -12   4   4      342.04      329.63     65.37 o 
 -11   4   4      667.55      720.34     81.82 o 
 -10   4   4      211.25      176.08     42.84 o 
  -9   4   4     1525.34     1395.98     59.15 o 
  -8   4   4      389.12      395.89     30.20 o 
  -7   4   4     1279.31     1255.45     50.31 o 
  -6   4   4       68.54       55.07     12.79 o 
  -5   4   4     1965.28     1894.71     58.68 o 
  -4   4   4      517.76      554.02     25.23 o 
  -3   4   4     4901.99     4897.74    110.29 o 
  -2   4   4      342.82      353.35     18.75 o 
  -1   4   4     3397.14     3428.90     64.26 o 
   0   4   4      190.72      220.70     17.13 o 
   1   4   4     2428.94     2369.59     46.06 o 
   2   4   4       16.34       15.97      8.91 o 
   3   4   4      663.59      626.60     43.19 o 
   4   4   4     1679.18     1690.52     61.35 o 
   5   4   4     1869.64     1928.40     52.38 o 
   6   4   4      663.25      609.76     42.78 o 
   7   4   4       71.34       29.66     16.67 o 
   8   4   4     1424.77     1532.74    106.84 o 
   9   4   4       91.63      142.22     41.74 o 
 -12   5   4      557.24      509.02     74.22 o 
 -11   5   4        0.05       37.32     26.40 o 
 -10   5   4      958.33      975.34     89.28 o 
  -9   5   4       60.99       78.84     42.78 o 
  -8   5   4     2149.45     2130.39     68.27 o 
  -7   5   4      174.31      149.87     21.97 o 
  -6   5   4     1556.43     1649.48     48.76 o 
  -5   5   4      976.58      978.41     36.63 o 
  -4   5   4     3596.61     3728.50    104.21 o 
  -3   5   4       92.13      100.94     17.12 o 
  -2   5   4     2050.48     2027.76     43.45 o 
  -1   5   4     1916.33     1965.35     48.34 o 
   0   5   4     2754.20     2720.82     93.57 o 
   1   5   4     1135.71     1191.44     35.53 o 
   2   5   4       90.39       85.25     11.49 o 
   3   5   4     2523.58     2567.32     85.00 o 
   4   5   4       77.13       79.38     19.50 o 
   5   5   4      963.56      985.84     40.13 o 
   6   5   4       68.66       63.35     19.86 o 
   7   5   4     1453.73     1502.03     70.59 o 
   8   5   4       73.52       71.45     37.87 o 
   9   5   4      467.08      494.93     70.35 o 
 -11   6   4      576.69      548.00     73.39 o 
 -10   6   4      400.61      432.59     63.30 o 
  -9   6   4      467.39      474.79     34.65 o 
  -8   6   4      491.91      486.32     36.78 o 
  -7   6   4      807.10      795.73     45.03 o 
  -6   6   4     1634.38     1581.52     69.19 o 
  -5   6   4      334.79      348.49     36.89 o 
  -4   6   4     2071.18     2176.58     90.60 o 
  -3   6   4      701.73      676.85     45.13 o 
  -2   6   4     4157.32     4290.79     86.74 o 
  -1   6   4       96.03       18.82     19.00 o 
   0   6   4     2831.59     2837.15    172.35 o 
   1   6   4      176.12      183.61     46.71 o 
   2   6   4     3029.10     1072.37   1522.65 o 
   3   6   4       81.52       67.49     16.88 o 
   4   6   4     1430.80     1560.24     48.42 o 
   5   6   4      575.64      490.76     40.16 o 
   6   6   4      392.32      396.20     41.19 o 
   7   6   4      398.39      477.10     43.82 o 
   8   6   4      433.77      474.33     64.41 o 
 -11   7   4      276.72      274.62     52.93 o 
 -10   7   4      242.56      286.09     57.36 o 
  -9   7   4      599.52      619.31     59.36 o 
  -8   7   4        1.55        1.61     13.81 o 
  -7   7   4     1579.93     1503.94     64.36 o 
  -6   7   4        1.13      -13.13     17.45 o 
  -5   7   4     1535.04     1544.88     66.41 o 
  -4   7   4      307.92      281.41     22.86 o 
  -3   7   4     1914.39     1894.71     51.08 o 
  -2   7   4      654.88      736.20     33.04 o 
  -1   7   4     2752.92     2656.21     57.14 o 
   0   7   4     1994.73     2051.60     63.64 o 
   1   7   4     1796.97     1803.12     61.28 o 
   2   7   4      991.57      669.13    341.31 o 
   3   7   4      490.19      538.04     29.66 o 
   4   7   4      726.34      840.14     51.35 o 
   5   7   4       74.54       82.15     22.57 o 
   6   7   4      626.50      715.20     52.53 o 
   7   7   4      206.59      221.39     31.71 o 
 -11   8   4        1.00      -25.85     25.85 o 
 -10   8   4      499.71      418.77     61.78 o 
  -9   8   4      122.70      127.57     42.02 o 
  -8   8   4      627.26      557.07     43.17 o 
  -7   8   4      114.36      115.76     22.12 o 
  -6   8   4     1465.57     1537.99     96.88 o 
  -5   8   4      629.09      633.53     44.05 o 
  -4   8   4      294.75      279.78     23.69 o 
  -3   8   4     1782.99     1780.88     52.84 o 
  -2   8   4      370.69      369.32     25.08 o 
  -1   8   4      992.87      968.15     37.98 o 
   0   8   4      133.87      120.93     16.19 o 
   1   8   4     1728.26     1723.83     65.02 o 
   2   8   4       51.11       34.87     15.08 o 
   3   8   4      892.30      959.27     55.15 o 
   4   8   4       26.88       36.33     17.39 o 
   5   8   4      629.68      719.93     52.13 o 
   6   8   4        9.67        1.16     13.05 o 
 -10   9   4       76.95      111.53     40.91 o 
  -9   9   4      141.83       28.33     29.58 o 
  -8   9   4      759.56      644.88     65.23 o 
  -7   9   4      260.40      357.96     53.63 o 
  -6   9   4      896.73      899.43     55.44 o 
  -5   9   4      209.63      229.88     34.83 o 
  -4   9   4     1006.36     1020.06     55.76 o 
  -3   9   4       68.34       68.75     20.48 o 
  -2   9   4     1028.74     1015.00     52.71 o 
  -1   9   4       19.75       -5.45     13.90 o 
   0   9   4      396.00      410.93     34.63 o 
   1   9   4       59.85       71.40     19.70 o 
   2   9   4      648.68      691.10     46.50 o 
   3   9   4       29.78       38.42     18.03 o 
   4   9   4      262.05      224.42     31.59 o 
   5   9   4      357.19      397.61     41.67 o 
  -8  10   4       10.02        7.75     15.27 o 
  -7  10   4      763.73      821.94     56.83 o 
  -6  10   4       41.26        9.40     19.58 o 
  -5  10   4     1019.49     1073.92     61.51 o 
  -4  10   4        2.52       -4.72     16.83 o 
  -3  10   4      710.27      768.96     50.50 o 
  -2  10   4       94.99      121.93     23.47 o 
  -1  10   4      492.13      522.44     41.29 o 
   0  10   4      136.17      110.74     31.72 o 
   1  10   4      160.37      128.67     43.81 o 
   2  10   4      179.59      291.21     55.01 o 
   3  10   4      152.50      186.98     30.13 o 
  -8  11   4      388.87      416.62     43.89 o 
  -7  11   4      213.16      189.55     31.81 o 
  -6  11   4      204.67      173.21     29.21 o 
  -5  11   4      229.93      190.58     30.96 o 
  -4  11   4      360.55      320.13     36.90 o 
  -3  11   4      220.61      238.39     31.87 o 
  -2  11   4      133.71      129.45     44.30 o 
  -1  11   4      981.76      879.42     93.71 o 
   0  11   4       20.82        2.21     32.34 o 
  -7  12   4       70.04       19.97     50.03 o 
  -6  12   4      369.84      328.67     39.56 o 
  -5  12   4       25.94        3.34     35.87 o 
  -4  12   4      265.57      294.25     46.58 o 
  -1 -15   5       58.56      -13.82     21.84 o 
   0 -15   5      494.80      546.34     71.59 o 
   1 -15   5      300.69      277.39     55.28 o 
   2 -15   5      441.53      448.35     64.96 o 
   3 -15   5      381.10      373.58     59.84 o 
  -3 -14   5      307.16      346.77     60.12 o 
  -2 -14   5      357.60      392.51     59.29 o 
  -1 -14   5      219.19      126.74     38.97 o 
   0 -14   5      869.94      901.67     86.10 o 
   1 -14   5       97.97       58.46     29.30 o 
   2 -14   5      536.98      535.14     66.75 o 
   3 -14   5      234.89      224.73     46.44 o 
   4 -14   5      718.35      815.85     84.45 o 
   5 -14   5        0.08      -11.47     22.25 o 
  -5 -13   5      793.16      898.91     95.50 o 
  -4 -13   5       44.47       86.80     35.52 o 
  -3 -13   5      558.37      628.16     73.25 o 
  -2 -13   5       76.60      103.10     32.76 o 
  -1 -13   5     1555.16     1612.21    110.15 o 
   0 -13   5        0.02       31.10     25.71 o 
   1 -13   5      746.25      632.58     68.69 o 
   2 -13   5        5.45        7.05     23.22 o 
   3 -13   5     1076.55     1095.86     89.28 o 
   4 -13   5      182.87      142.22     38.70 o 
   5 -13   5      475.11      523.12     66.75 o 
   6 -13   5      154.43      124.39     38.28 o 
  -5 -12   5       54.34       85.00     36.21 o 
  -4 -12   5     1310.85     1254.25     98.82 o 
  -3 -12   5       71.71      108.63     33.72 o 
  -2 -12   5      926.53      987.78     83.34 o 
  -1 -12   5      251.25      234.82     44.09 o 
   0 -12   5      533.59      614.75     65.37 o 
   1 -12   5       45.07       38.15     25.15 o 
   2 -12   5     1025.95     1146.58     86.52 o 
   3 -12   5     1066.46     1041.96     82.65 o 
   4 -12   5      515.94      453.60     58.74 o 
   5 -12   5      958.04      965.25     83.75 o 
   6 -12   5      107.35       60.67     31.37 o 
   7 -12   5     1287.11     1375.18    106.97 o 
  -7 -11   5      325.45      380.07     61.36 o 
  -5 -11   5      196.85      169.44     42.15 o 
  -4 -11   5      149.67      154.66     40.50 o 
  -3 -11   5     1657.38     1620.64    104.49 o 
  -2 -11   5     1191.46     1242.77     87.49 o 
  -1 -11   5      315.86      299.91     44.92 o 
   0 -11   5      941.54      904.16     72.97 o 
   1 -11   5      181.48      190.87     37.59 o 
   2 -11   5     2667.35     2697.98    123.28 o 
   3 -11   5       12.10        9.54     22.11 o 
   4 -11   5     1729.61     1742.40    104.07 o 
   5 -11   5      134.79      115.40     33.72 o 
   6 -11   5     1549.40     1573.78    105.04 o 
   7 -11   5       72.83       94.12     33.03 o 
   8 -11   5      614.16      654.96     55.28 o 
  -8 -10   5      293.75      281.67     57.36 o 
  -7 -10   5      443.64      514.28     66.20 o 
  -5 -10   5     1687.10     1751.11    111.81 o 
  -4 -10   5     1524.61     1371.58     95.64 o 
  -3 -10   5     1068.70     1055.09     80.58 o 
  -2 -10   5        2.40      -15.34     23.50 o 
  -1 -10   5     2279.85     2287.91    109.32 o 
   0 -10   5      185.90      154.79     35.38 o 
   1 -10   5     1146.97     1223.01     78.23 o 
   2 -10   5      359.91      396.24     49.48 o 
   3 -10   5     2282.92     2529.36    115.27 o 
   4 -10   5     1124.98     1100.56     79.75 o 
   5 -10   5     1468.25     1425.35     92.46 o 
   6 -10   5      609.08      619.59     66.62 o 
   7 -10   5      349.94      314.15     52.10 o 
   8 -10   5      437.60      428.31     63.02 o 
   9 -10   5      132.49       69.10     32.89 o 
  -8  -9   5      937.72      947.70     90.25 o 
  -7  -9   5        4.37       13.68     22.39 o 
  -6  -9   5     1757.71     1878.95    109.74 o 
  -5  -9   5      271.27      199.30     40.91 o 
  -4  -9   5     2414.61     2491.08    120.79 o 
  -3  -9   5      453.59      410.89     49.76 o 
  -2  -9   5     2741.89     2844.75    117.89 o 
  -1  -9   5     2229.53     2182.32    100.75 o 
   0  -9   5     2508.84     2579.81    107.11 o 
   1  -9   5     1662.63     1451.19     80.16 o 
   2  -9   5       38.42       42.29     21.56 o 
   3  -9   5     1233.48     1346.08     61.64 o 
   4  -9   5      580.80      585.83     39.41 o 
   5  -9   5     2790.83     2803.41     89.07 o 
   6  -9   5      245.38      183.63     24.63 o 
   7  -9   5      118.36      115.27     36.63 o 
   8  -9   5        0.17       38.15     31.65 o 
   9  -9   5      948.68     1118.11     98.82 o 
  -9  -8   5      286.81      297.43     51.97 o 
  -8  -8   5      294.53      275.86     49.20 o 
  -7  -8   5     1640.83     1617.60    104.76 o 
  -6  -8   5     1094.09     1066.42     81.68 o 
  -5  -8   5     1025.08     1159.30     85.41 o 
  -4  -8   5     2699.87     2786.01    121.62 o 
  -3  -8   5      622.61      808.80     63.44 o 
  -2  -8   5     1582.16     1517.72     61.30 o 
  -1  -8   5      280.40      406.42     30.15 o 
   0  -8   5     2862.99     2890.69     73.93 o 
   1  -8   5       18.02       14.43     13.53 o 
   2  -8   5     1274.66     1225.52     41.41 o 
   3  -8   5        4.41        9.40     12.82 o 
   4  -8   5     3708.52     3783.71     88.19 o 
   5  -8   5       15.32        7.16     13.61 o 
   6  -8   5     1761.17     1671.10     66.34 o 
   7  -8   5       96.75       65.65     29.85 o 
   8  -8   5      880.11      942.17     87.49 o 
   9  -8   5      327.74      382.29     59.02 o 
  10  -8   5      467.19      444.89     70.21 o 
 -10  -7   5      117.23       97.30     41.19 o 
  -9  -7   5      559.77      589.88     70.62 o 
  -8  -7   5      394.15      386.29     54.45 o 
  -7  -7   5      919.27      996.31     86.45 o 
  -6  -7   5       39.61       25.97     18.11 o 
  -5  -7   5     1580.95      263.98     46.16 o 
  -4  -7   5      236.18      233.30     39.94 o 
  -3  -7   5     2518.07     2472.48     97.30 o 
  -2  -7   5      120.08       54.73     21.01 o 
  -1  -7   5     4206.77     4345.01    124.25 o 
   0  -7   5      644.57      602.59     46.44 o 
   1  -7   5     4631.89     4736.68    137.31 o 
   2  -7   5     2487.50     2517.54     54.67 o 
   3  -7   5     3892.82     3824.06     68.69 o 
   4  -7   5     1006.20      991.68     49.38 o 
   5  -7   5     2239.37     2008.73    101.72 o 
   6  -7   5     1499.50     1478.83     93.57 o 
   7  -7   5      484.41      402.84     70.56 o 
   8  -7   5     1387.08     1341.32    100.34 o 
   9  -7   5      282.04      198.19     49.06 o 
  10  -7   5      568.44      665.75     80.30 o 
 -10  -6   5      391.27      601.76     74.77 o 
  -9  -6   5        0.94      -17.83     19.63 o 
  -8  -6   5      862.33      819.24     66.82 o 
  -7  -6   5      108.30       80.22     17.02 o 
  -6  -6   5     2219.41     2297.18     69.15 o 
  -5  -6   5      525.22      538.60     44.92 o 
  -4  -6   5     1303.19     1273.18     40.63 o 
  -3  -6   5     2305.76     2383.75     64.91 o 
  -2  -6   5     1677.96     1655.21     52.38 o 
  -1  -6   5     2640.94     2741.65     92.32 o 
   0  -6   5      951.22     1043.51     53.62 o 
   1  -6   5     3423.84     3295.66    109.05 o 
   2  -6   5     3144.27     3127.06     85.48 o 
   3  -6   5     8075.60     8038.19    109.46 o 
   4  -6   5      341.74      288.07     28.13 o 
   5  -6   5     5516.56     5500.71    160.88 o 
   6  -6   5       58.89        9.20     35.52 o 
   7  -6   5     3126.60     3187.49     81.55 o 
   8  -6   5       93.97        8.02     28.33 o 
   9  -6   5      842.77      721.17     80.71 o 
  10  -6   5       55.08       -8.71     36.35 o 
 -11  -5   5      684.10      778.53     85.69 o 
 -10  -5   5      589.37      648.89     75.19 o 
  -9  -5   5      543.69      618.48     69.24 o 
  -8  -5   5      282.76      321.32     28.25 o 
  -7  -5   5      896.30      949.12     44.49 o 
  -6  -5   5     1717.33     1665.65     70.28 o 
  -5  -5   5      874.85      841.93     32.56 o 
  -4  -5   5     3296.38     3156.61     72.63 o 
  -3  -5   5     3442.33     3470.11     73.19 o 
  -2  -5   5     6041.71     5935.38    129.64 o 
  -1  -5   5     2717.34     2715.38     58.39 o 
   0  -5   5     8596.59     8684.44    120.31 o 
   1  -5   5      145.73      112.72     15.43 o 
   2  -5   5     6076.22     5892.31     63.36 o 
   3  -5   5      762.53      816.88     31.65 o 
   4  -5   5     2838.83     2795.35     57.92 o 
   5  -5   5     1156.78     1208.61     40.91 o 
   6  -5   5     2406.16     2403.96     69.10 o 
   7  -5   5      876.81      848.38     50.03 o 
   8  -5   5      300.69      310.69     50.86 o 
   9  -5   5      652.26      521.88     68.69 o 
  10  -5   5      391.86      367.77     59.98 o 
 -11  -4   5      896.72     1132.21    101.86 o 
 -10  -4   5      284.11      235.09     48.10 o 
  -9  -4   5      772.88      846.11     77.95 o 
  -8  -4   5      421.64      383.07     28.95 o 
  -7  -4   5     3369.75     3514.36     80.35 o 
  -6  -4   5      493.19      459.96     29.71 o 
  -5  -4   5     5843.02     5683.60     78.94 o 
  -4  -4   5       13.97       -0.83     11.19 o 
  -3  -4   5     9216.49     8884.64     89.15 o 
  -2  -4   5      540.86      497.46     25.41 o 
  -1  -4   5     9045.57     9069.27     89.42 o 
   0  -4   5      235.62      222.54     11.93 o 
   1  -4   5     3072.88     3119.56     47.85 o 
   2  -4   5     1795.87     1873.29     39.62 o 
   3  -4   5      479.65      495.28     19.85 o 
   4  -4   5     1628.20     1600.12     36.04 o 
   5  -4   5      983.90      992.62     39.24 o 
   6  -4   5     1888.20     1946.47     60.89 o 
   7  -4   5      123.71      130.03     23.50 o 
   8  -4   5     1477.18     1649.25    107.11 o 
   9  -4   5        3.47       34.00     32.34 o 
  10  -4   5      671.19      676.95     78.78 o 
 -11  -3   5       21.11       62.47     29.16 o 
 -10  -3   5     2961.96     3207.97    156.73 o 
  -9  -3   5       29.45       12.30     24.60 o 
  -8  -3   5     1958.74     1928.91     58.37 o 
  -7  -3   5      491.57      447.33     29.27 o 
  -6  -3   5     1834.15     1903.49     47.21 o 
  -5  -3   5       26.18       21.05      8.87 o 
  -4  -3   5     4986.13     4833.27     65.95 o 
  -3  -3   5     9325.62     8896.84     84.58 o 
  -2  -3   5     1809.94     1840.69     37.06 o 
  -1  -3   5     2029.67     1936.43     34.73 o 
   0  -3   5     1714.06     1675.10     26.27 o 
   1  -3   5    16909.06    17150.36    155.67 o 
   2  -3   5     1256.11     1203.22     27.65 o 
   3  -3   5     2921.18     3007.42     47.12 o 
   4  -3   5       38.17       26.97      8.59 o 
   5  -3   5     1028.51     1018.98     29.93 o 
   6  -3   5      172.15      173.96     15.92 o 
   7  -3   5     1931.00     1954.92     44.08 o 
   8  -3   5      134.04       87.35     32.20 o 
   9  -3   5     1114.57     1225.64     99.37 o 
  10  -3   5       98.85       85.69     41.05 o 
 -11  -2   5      264.89      334.05     58.05 o 
 -10  -2   5       93.77      151.89     42.43 o 
  -9  -2   5     1912.71     1848.39     50.02 o 
  -8  -2   5     2208.13     2269.25     59.73 o 
  -7  -2   5      771.32      750.15     35.74 o 
  -6  -2   5     1618.20     1652.82     43.13 o 
  -5  -2   5      993.24     1102.65     27.99 o 
  -4  -2   5     4795.75     4916.46     55.25 o 
  -3  -2   5      178.29      222.70     12.20 o 
  -2  -2   5     4916.90     4813.57    104.83 o 
  -1  -2   5     3361.79     3379.29     41.28 o 
   0  -2   5    10048.50    10232.20     61.52 o 
   1  -2   5      637.08      620.60     15.65 o 
   2  -2   5     6013.55     6277.33     76.38 o 
   3  -2   5      458.54      457.57     18.86 o 
   4  -2   5     5214.28     5139.90     63.39 o 
   5  -2   5      367.29      380.36     19.48 o 
   6  -2   5     3740.92     3625.85     56.90 o 
   7  -2   5      618.43      555.88     32.77 o 
   8  -2   5     1038.73     1038.02     85.27 o 
   9  -2   5      541.18      518.28     65.10 o 
  10  -2   5       83.92       68.69     34.00 o 
 -12  -1   5       77.64      110.71     35.66 o 
 -11  -1   5      516.07      706.94     81.54 o 
 -10  -1   5      527.75      471.71     62.75 o 
  -9  -1   5     1355.70     1376.03     79.06 o 
  -8  -1   5       76.47       59.89     13.07 o 
  -7  -1   5     1705.16     1778.01     44.97 o 
  -6  -1   5       51.22       40.99      7.92 o 
  -5  -1   5     2025.80     1794.08     39.81 o 
  -4  -1   5     1184.19     1145.37     31.09 o 
  -3  -1   5     6200.01     6473.41     68.94 o 
  -2  -1   5     1947.96     1941.33     28.46 o 
  -1  -1   5    11991.04    12040.93    109.32 o 
   0  -1   5      567.50      524.28     12.24 o 
   1  -1   5     8962.03     9038.65     49.65 o 
   2  -1   5     3072.21     3128.75     42.13 o 
   3  -1   5     2762.75     2711.03     43.39 o 
   4  -1   5     3407.37     3414.47     60.05 o 
   5  -1   5      118.16      124.25     15.40 o 
   6  -1   5     2123.43     2151.42     54.20 o 
   7  -1   5      245.84      264.59     25.39 o 
   8  -1   5     1718.62     1699.98     57.80 o 
   9  -1   5        2.00        0.41     25.98 o 
  10  -1   5      727.54      748.26     84.03 o 
 -12   0   5      316.49      450.56     70.21 o 
 -11   0   5        8.49      -12.44     25.29 o 
 -10   0   5     1048.58     1197.86     95.64 o 
  -9   0   5       61.53       58.19     31.24 o 
  -8   0   5      669.30      663.16     31.07 o 
  -7   0   5      788.41      805.27     24.54 o 
  -6   0   5     4339.70     4161.79     58.00 o 
  -5   0   5     1529.25     1398.81     53.44 o 
  -4   0   5       13.57       16.17      6.56 o 
  -3   0   5     8290.89     8506.00     64.17 o 
  -2   0   5     6842.82     6986.99     85.75 o 
  -1   0   5    10123.23     9922.47    104.00 o 
   0   0   5     6454.73     6567.82    141.80 o 
   1   0   5      205.91      138.90     11.97 o 
   2   0   5       26.95       28.53      8.01 o 
   3   0   5     5515.89     5491.52     69.30 o 
   4   0   5        0.12        4.16      9.47 o 
   5   0   5     1520.53     1509.42     44.29 o 
   6   0   5     1549.92     1415.48     61.85 o 
   7   0   5     1737.48     1661.43     61.33 o 
   8   0   5      371.35      341.61     30.22 o 
   9   0   5      399.08      366.67     58.60 o 
  10   0   5      329.76      318.85     59.43 o 
 -12   1   5      208.28      288.58     56.25 o 
 -11   1   5      811.62      644.19     77.67 o 
 -10   1   5      729.68      645.85     73.67 o 
  -9   1   5     1123.43      981.84     82.65 o 
  -8   1   5      280.68      304.84     34.14 o 
  -7   1   5      492.29      530.33     21.16 o 
  -6   1   5     1631.28     1594.61     35.26 o 
  -5   1   5       75.86       69.05      9.79 o 
  -4   1   5     4294.31     4180.85     51.42 o 
  -3   1   5      162.96      168.67     10.80 o 
  -2   1   5    10729.56    10822.56     73.81 o 
  -1   1   5      241.02       90.32    134.75 o 
   0   1   5     6207.13     6268.05    144.98 o 
   1   1   5       15.06        5.40      7.53 o 
   2   1   5     4853.44     4605.68     49.53 o 
   3   1   5     2968.83     3005.53     48.95 o 
   4   1   5      774.30      777.25     25.76 o 
   5   1   5      315.57      292.80     27.71 o 
   6   1   5       19.20       28.89     12.49 o 
   7   1   5     1998.31     1965.18     69.92 o 
   8   1   5      510.00      521.91     37.60 o 
   9   1   5      625.11      665.61     75.05 o 
  10   1   5       73.51       15.62     32.20 o 
 -12   2   5       62.30       48.51     34.28 o 
 -11   2   5      775.15      810.73     86.24 o 
 -10   2   5       46.09       24.74     29.30 o 
  -9   2   5     1470.13     1487.05     85.69 o 
  -8   2   5       78.63       72.29     14.22 o 
  -7   2   5     3142.84     3063.98     62.10 o 
  -6   2   5       94.77       92.19     11.71 o 
  -5   2   5     3476.22     3564.41     61.36 o 
  -4   2   5       47.86       35.33      8.36 o 
  -3   2   5     3599.48     3649.25     44.79 o 
  -2   2   5     7247.56     7580.12     70.06 o 
  -1   2   5      643.00      606.46     13.93 o 
   0   2   5     1284.19     1360.68     30.58 o 
   1   2   5      735.15      642.60     23.18 o 
   2   2   5     3762.17     3713.25     43.37 o 
   3   2   5      554.14      519.46     27.02 o 
   4   2   5     1589.38     1555.94     41.02 o 
   5   2   5      193.38      199.94     24.08 o 
   6   2   5     2779.35     2720.93     63.78 o 
   7   2   5       26.57       30.79     16.90 o 
   8   2   5      856.87      842.66     79.19 o 
   9   2   5        3.04       22.39     29.02 o 
  10   2   5      398.06      640.74     79.75 o 
 -12   3   5      683.92      826.21     91.77 o 
 -11   3   5       90.07       65.93     37.18 o 
 -10   3   5      613.66      645.02     72.70 o 
  -9   3   5      678.05      652.62     33.92 o 
  -8   3   5     1942.60     1879.48     61.14 o 
  -7   3   5     2022.64     1963.43     51.99 o 
  -6   3   5      648.72      676.20     30.04 o 
  -5   3   5      794.09      745.18     37.45 o 
  -4   3   5     2765.72     2932.40     46.68 o 
  -3   3   5     5365.06     5461.74     86.44 o 
  -2   3   5      341.02      367.26     25.39 o 
  -1   3   5     2276.82     2299.38     32.95 o 
   0   3   5       60.32       49.66      8.09 o 
   1   3   5     6845.12     6921.59     91.46 o 
   2   3   5        0.08        1.97      6.39 o 
   3   3   5     2296.00     2432.68     59.17 o 
   4   3   5       29.19       41.78     10.53 o 
   5   3   5     1358.70     1302.62     63.16 o 
   6   3   5      236.85      217.47     27.48 o 
   7   3   5     1915.01     1862.67     74.23 o 
   8   3   5      113.86       81.13     34.28 o 
   9   3   5      433.13      413.52     65.23 o 
 -12   4   5      154.81      156.87     43.81 o 
 -11   4   5      154.40      147.19     42.43 o 
 -10   4   5      620.52      695.61     73.67 o 
  -9   4   5       94.96      100.16     31.44 o 
  -8   4   5     2730.94     2742.83    142.29 o 
  -7   4   5      294.76      317.23     23.72 o 
  -6   4   5     1809.82     1784.19     64.45 o 
  -5   4   5       40.92       45.65     16.60 o 
  -4   4   5     6176.91     6340.81    131.07 o 
  -3   4   5       27.32        7.77      9.86 o 
  -2   4   5     2373.88     2453.12     43.07 o 
  -1   4   5      115.26      131.43     16.61 o 
   0   4   5     4506.08     4327.93     65.98 o 
   1   4   5      161.01      142.06     16.87 o 
   2   4   5     1483.31     1498.69     50.87 o 
   3   4   5      616.44      669.05     26.67 o 
   4   4   5     1471.26     1504.96     60.60 o 
   5   4   5      963.75      952.89     38.14 o 
   6   4   5      767.29      732.14     60.47 o 
   7   4   5      938.33      919.92     55.74 o 
   8   4   5      120.24      112.78     33.58 o 
   9   4   5      362.56      415.32     67.17 o 
 -12   5   5       67.88      128.53     37.18 o 
 -11   5   5      390.43      444.89     65.79 o 
 -10   5   5        1.41      -25.02     27.23 o 
  -9   5   5     1261.76     1157.76     53.07 o 
  -8   5   5       21.26        6.02     14.00 o 
  -7   5   5     1291.11     1242.27     55.39 o 
  -6   5   5      454.60      477.85     28.02 o 
  -5   5   5     1997.61     2048.24     56.87 o 
  -4   5   5      591.70      573.01     56.94 o 
  -3   5   5     1991.11     2091.05     47.10 o 
  -2   5   5      688.27      652.92     25.27 o 
  -1   5   5     2291.17     2276.31     43.65 o 
   0   5   5     2741.40     2791.97     77.12 o 
   1   5   5     1257.65      883.51    211.04 o 
   2   5   5     2335.31     2345.82     47.41 o 
   3   5   5      338.62      338.61     29.58 o 
   4   5   5     1275.91     1340.39     59.17 o 
   5   5   5       15.08        6.20     16.17 o 
   6   5   5      577.44      646.59     48.93 o 
   7   5   5       12.57      -18.76     18.76 o 
   8   5   5      540.19      546.89     68.69 o 
 -11   6   5        1.00       19.90     28.75 o 
 -10   6   5      507.60      466.32     66.48 o 
  -9   6   5      222.67      241.07     27.49 o 
  -8   6   5      431.90      451.53     36.60 o 
  -7   6   5      603.87      628.50     43.33 o 
  -6   6   5      882.30      888.22     45.00 o 
  -5   6   5     1694.10     1668.18     81.68 o 
  -4   6   5      596.72      614.47     38.62 o 
  -3   6   5     2109.28     2183.37     65.81 o 
  -2   6   5       19.49        3.61      6.98 o 
  -1   6   5     1874.33     1862.49     56.16 o 
   0   6   5        0.08       -1.38     10.87 o 
   1   6   5     1598.11     1727.21     55.44 o 
   2   6   5        0.36        3.70      6.88 o 
   3   6   5     1803.63     1781.81     67.76 o 
   4   6   5      624.45      569.16     41.64 o 
   5   6   5      773.74      780.47     50.95 o 
   6   6   5       21.43       27.89     17.72 o 
   7   6   5      238.87      263.22     34.87 o 
 -11   7   5      223.94      185.34     45.89 o 
 -10   7   5      166.86      212.70     48.79 o 
  -9   7   5      149.83      132.97     23.80 o 
  -8   7   5     1061.89     1058.44     56.20 o 
  -7   7   5        3.57        3.51     16.85 o 
  -6   7   5     1428.31     1279.26     88.59 o 
  -5   7   5       30.45       35.75     15.38 o 
  -4   7   5     1239.32     1302.38     44.82 o 
  -3   7   5       57.08       46.05     12.52 o 
  -2   7   5     1924.71     1875.72     62.33 o 
  -1   7   5      443.39      444.86     31.31 o 
   0   7   5      857.54      801.15     31.91 o 
   1   7   5      312.01      326.50     51.14 o 
   2   7   5      730.26      745.13     44.98 o 
   3   7   5      940.89      900.54     51.81 o 
   4   7   5      248.77      256.97     30.69 o 
   5   7   5      271.75      334.58     37.14 o 
   6   7   5       54.12       72.20     22.45 o 
   7   7   5      213.92      108.63     34.14 o 
 -11   8   5      227.55      249.74     51.55 o 
 -10   8   5       18.64       52.93     29.30 o 
  -9   8   5      789.96      711.78     76.29 o 
  -8   8   5      123.14      110.95     24.21 o 
  -7   8   5      852.21      818.06     74.36 o 
  -6   8   5      106.07       87.21     31.51 o 
  -5   8   5     1115.97     1217.31     74.84 o 
  -4   8   5      364.27      413.44     35.72 o 
  -3   8   5      772.69      792.63     36.25 o 
  -2   8   5     1137.64     1170.62     74.44 o 
  -1   8   5       82.38       66.37     13.68 o 
   0   8   5      214.63      226.80     24.07 o 
   1   8   5       67.93       70.67     20.59 o 
   2   8   5     1026.41     1052.11     56.02 o 
   3   8   5       86.84       23.78     50.03 o 
   4   8   5      610.47      585.39     56.11 o 
   5   8   5        0.76      -14.10     23.36 o 
   6   8   5      341.68      393.48     61.09 o 
 -10   9   5       90.81       49.48     27.78 o 
  -8   9   5      434.20      467.70     60.12 o 
  -7   9   5      662.59      682.80     50.37 o 
  -6   9   5      256.48      202.14     79.75 o 
  -5   9   5      212.58      196.89     51.28 o 
  -4   9   5       75.47       36.93     17.36 o 
  -3   9   5      926.50      919.90     52.32 o 
  -2   9   5      210.45      186.32     25.86 o 
  -1   9   5      357.63      345.98     37.39 o 
   0   9   5      446.04      403.64     52.86 o 
   1   9   5     1198.57     1273.87    106.84 o 
   2   9   5        5.36       -7.57     12.53 o 
   3   9   5      327.73      361.83     57.36 o 
   4   9   5      109.89      116.51     37.32 o 
  -8  10   5      480.11      468.97     45.62 o 
  -7  10   5       15.51       11.75     18.73 o 
  -6  10   5      623.37      614.30     49.15 o 
  -5  10   5        2.15      -18.99     18.99 o 
  -4  10   5      423.98      483.25     41.88 o 
  -3  10   5       65.38       65.76     18.86 o 
  -2  10   5      517.77      518.40     41.13 o 
  -1  10   5      241.54      166.27     44.92 o 
   0  10   5       74.90       42.29     31.93 o 
   1  10   5      565.36      656.35     82.23 o 
  -8  11   5       80.76      119.04     69.17 o 
  -7  11   5      272.91      224.44     40.56 o 
  -6  11   5      197.75      184.11     31.74 o 
  -5  11   5      111.68      115.73     26.33 o 
  -4  11   5      190.15      230.53     52.38 o 
  -3  11   5      122.95      126.88     42.57 o 
  -2  11   5      466.12      396.52     68.41 o 
  -1 -15   6      561.21      552.14     72.70 o 
   0 -15   6       29.49       43.26     27.92 o 
   1 -15   6      675.79      644.05     74.91 o 
   2 -15   6      299.91      310.42     57.08 o 
   3 -15   6      376.11      358.93     58.74 o 
  -4 -14   6      698.44      634.24     78.50 o 
  -3 -14   6      290.89      243.39     47.68 o 
  -2 -14   6      317.74      293.00     52.52 o 
  -1 -14   6      424.96      469.36     65.37 o 
   0 -14   6      191.49      125.36     36.90 o 
   1 -14   6      332.69      344.28     52.80 o 
   2 -14   6      190.70      170.27     42.29 o 
   3 -14   6      735.25      729.05     76.57 o 
   4 -14   6       19.80      -14.79     23.77 o 
   5 -14   6      575.11      562.65     72.56 o 
  -5 -13   6      597.69      539.98     76.29 o 
  -4 -13   6      119.33      107.53     39.94 o 
  -3 -13   6       71.88       48.23     29.71 o 
  -2 -13   6      893.33     1038.64     89.56 o 
  -1 -13   6       51.56       26.40     23.91 o 
   0 -13   6      284.28      252.92     45.75 o 
   1 -13   6        1.27      -14.24     19.49 o 
   2 -13   6      792.71      789.03     75.32 o 
   3 -13   6      108.30       69.66     32.48 o 
   4 -13   6     1006.62      957.51     86.52 o 
   5 -13   6       71.14       86.24     36.07 o 
   6 -13   6      627.48      652.90     76.15 o 
  -6 -12   6        0.35       31.37     34.00 o 
  -5 -12   6      825.78      938.85     90.39 o 
  -4 -12   6      340.22      289.69     50.72 o 
  -3 -12   6      776.62      866.29     80.71 o 
  -2 -12   6      170.80      171.10     40.36 o 
  -1 -12   6      813.57      886.89     77.95 o 
   0 -12   6       12.47       17.28     20.59 o 
   1 -12   6      190.46      163.09     39.53 o 
   2 -12   6      819.45      829.81     74.49 o 
   3 -12   6      736.88      771.21     72.42 o 
   4 -12   6     1096.54     1144.23     90.11 o 
   5 -12   6      519.44      437.85     60.67 o 
   6 -12   6      683.99      766.64     77.81 o 
   7 -12   6       67.73       46.44     28.61 o 
  -7 -11   6      135.01      150.79     40.77 o 
  -6 -11   6      476.41       40.50     32.89 o 
  -5 -11   6      146.64      233.02     46.58 o 
  -4 -11   6      631.38      627.88     68.55 o 
  -3 -11   6      763.71      738.45     73.11 o 
  -2 -11   6     1006.22     1052.05     80.99 o 
  -1 -11   6      423.64      556.98     59.29 o 
   0 -11   6      514.43      471.98     56.11 o 
   1 -11   6     2883.52     2710.41    122.59 o 
   2 -11   6       57.61      100.75     27.64 o 
   3 -11   6     1365.41     1461.14     93.71 o 
   4 -11   6        0.20        2.63     23.22 o 
   5 -11   6     2117.85     2156.33    118.86 o 
   6 -11   6        3.74        6.63     25.02 o 
   7 -11   6      755.95      844.73     82.51 o 
   8 -11   6       61.53       53.80     21.65 o 
  -8 -10   6      327.10      337.09     60.26 o 
  -7 -10   6      136.59      144.01     36.49 o 
  -5 -10   6       49.03      105.04     39.11 o 
  -4 -10   6     2302.98     2394.61    124.66 o 
  -3 -10   6       45.32       56.53     26.95 o 
  -2 -10   6     2567.52     2572.90    119.14 o 
  -1 -10   6        1.15       -5.67     19.35 o 
   0 -10   6     4692.84     4748.58    153.96 o 
   1 -10   6      173.63      159.35     33.17 o 
   2 -10   6     1820.49     1722.08     93.71 o 
   3 -10   6       51.99       33.03     27.23 o 
   4 -10   6     2124.63     1930.36    104.62 o 
   5 -10   6      813.27      858.83     73.25 o 
   6 -10   6      195.57      169.03     36.63 o 
   7 -10   6      324.40      299.23     36.79 o 
   8 -10   6      473.88      439.37     62.61 o 
   9 -10   6      339.88      262.60     57.63 o 
  -9  -9   6      612.27      716.75     80.71 o 
  -8  -9   6       53.68       37.73     25.02 o 
  -7  -9   6      697.07      798.71     76.57 o 
  -5  -9   6     1628.75     1496.66    100.06 o 
  -4  -9   6      570.22      534.87     59.84 o 
  -3  -9   6      769.13      832.29     69.24 o 
  -2  -9   6      736.07      747.02     62.47 o 
  -1  -9   6     4907.16     5427.05    158.66 o 
   0  -9   6     2157.31     1933.68     93.57 o 
   1  -9   6      611.62      541.09     51.55 o 
   2  -9   6     1531.89     1594.65     85.83 o 
   3  -9   6     1065.49     1024.82     70.62 o 
   4  -9   6     2054.29     2018.53     96.88 o 
   5  -9   6      584.20      623.27     78.23 o 
   6  -9   6      535.99      548.31     33.34 o 
   7  -9   6        0.56      -31.10     31.10 o 
   8  -9   6      943.27     1056.47     94.26 o 
   9  -9   6        3.27      -29.99     29.99 o 
  -9  -8   6        8.36       31.65     27.09 o 
  -8  -8   6      658.91      752.41     76.01 o 
  -7  -8   6       76.62       88.87     29.02 o 
  -6  -8   6     1120.69     1061.31     79.47 o 
  -5  -8   6     1880.74     1913.64    108.22 o 
  -4  -8   6      797.08      771.07     66.75 o 
  -3  -8   6      859.52      961.38     70.90 o 
  -2  -8   6      495.35      526.20     28.58 o 
  -1  -8   6     3414.31     3637.93     70.17 o 
   0  -8   6       47.65       31.48     11.30 o 
   1  -8   6     1623.88     1715.15     59.80 o 
   2  -8   6        3.79       16.55      9.78 o 
   3  -8   6     3490.73     3603.97    238.89 o 
   4  -8   6        2.67       11.81     14.04 o 
   5  -8   6     2537.15     2587.80     64.66 o 
   6  -8   6      186.11      161.16     23.88 o 
   7  -8   6     1187.20     1358.45     97.85 o 
   8  -8   6      287.92      229.70     47.54 o 
   9  -8   6      837.47      902.92     90.53 o 
 -10  -7   6      530.47      641.98     76.29 o 
  -9  -7   6      589.10      533.07     69.93 o 
  -8  -7   6      578.77      642.81     68.97 o 
  -7  -7   6      318.14      364.32     50.03 o 
  -6  -7   6     1606.06     1679.50     62.76 o 
  -5  -7   6      267.34      175.22     40.98 o 
  -4  -7   6     2159.44     2167.36     69.27 o 
  -3  -7   6        5.75        8.57     10.53 o 
  -2  -7   6     2608.02     2639.84     89.99 o 
  -1  -7   6       15.27       12.88     15.69 o 
   0  -7   6     3300.20     3426.51     75.84 o 
   1  -7   6      464.38      482.51     25.24 o 
   2  -7   6     2818.26     2881.82     59.32 o 
   3  -7   6     2001.03     1972.07     51.22 o 
   4  -7   6     2458.02     2308.31     59.82 o 
   5  -7   6      762.94      755.98     42.05 o 
   6  -7   6     1701.25     1704.66     63.52 o 
   7  -7   6     2525.70     2556.45    129.23 o 
   8  -7   6      351.22      323.55     53.63 o 
   9  -7   6      549.10      538.05     70.35 o 
  10  -7   6       85.47      -18.24     35.38 o 
 -10  -6   6       74.64       52.80     29.44 o 
  -9  -6   6      685.07      683.17     73.11 o 
  -8  -6   6       25.21       14.42     20.73 o 
  -7  -6   6     2004.42     2151.54     70.83 o 
  -6  -6   6       15.16        7.02     13.16 o 
  -5  -6   6     4413.00     4453.64    127.29 o 
  -4  -6   6     1070.68     1032.54     36.94 o 
  -3  -6   6     2495.77     2399.01     53.39 o 
  -2  -6   6     1505.59     1464.44     40.77 o 
  -1  -6   6     3529.26     3653.41     99.99 o 
   0  -6   6     3463.86     3471.47     57.72 o 
   1  -6   6     5660.15     5679.09    132.60 o 
   2  -6   6     2935.68     2900.88     68.39 o 
   3  -6   6      979.79      992.54     35.44 o 
   4  -6   6     1974.35     2051.09     78.57 o 
   5  -6   6      107.50       90.67     27.64 o 
   6  -6   6     4177.50     4184.96    151.34 o 
   7  -6   6        6.00        9.26     25.43 o 
   8  -6   6     1138.80      986.12     86.52 o 
   9  -6   6        0.44       -9.95     26.12 o 
  10  -6   6      792.19      928.63     95.09 o 
 -11  -5   6        9.54      -17.14     25.29 o 
 -10  -5   6     1431.47     1555.54    113.33 o 
  -9  -5   6      916.17     1091.02     89.42 o 
  -8  -5   6      906.15      943.81     87.28 o 
  -7  -5   6      836.15      914.68     44.79 o 
  -6  -5   6     2161.89     2331.49     67.94 o 
  -5  -5   6     1006.14     1003.86     47.32 o 
  -4  -5   6      199.22      144.96     15.08 o 
  -3  -5   6     6717.66     6690.35     84.10 o 
  -2  -5   6     2732.95     2775.94     62.23 o 
  -1  -5   6     8592.58     8650.29    104.79 o 
   0  -5   6      537.50      518.17     19.21 o 
   1  -5   6     9186.56     9132.57    181.09 o 
   2  -5   6        6.61        8.86      8.23 o 
   3  -5   6     1795.62     1799.41     38.37 o 
   4  -5   6       47.74       46.77     30.13 o 
   5  -5   6     3955.24     3902.81     96.44 o 
   6  -5   6      348.08      290.65     46.02 o 
   7  -5   6      488.56      225.10    179.33 o 
   8  -5   6      346.62      348.29     53.90 o 
   9  -5   6      427.81      384.36     59.84 o 
  10  -5   6      502.22      454.02     68.41 o 
 -11  -4   6      758.60      714.68     81.13 o 
 -10  -4   6      366.47      518.84     64.82 o 
  -9  -4   6       19.60       -4.01     25.29 o 
  -8  -4   6     1322.03     1484.00     74.84 o 
  -7  -4   6     1195.53     1117.56     48.01 o 
  -6  -4   6     1415.24     1351.30     50.47 o 
  -5  -4   6      380.44      429.87     24.70 o 
  -4  -4   6     6568.46     6663.57     82.42 o 
  -3  -4   6      440.19      396.03     17.97 o 
  -2  -4   6     4888.78     4926.35     80.98 o 
  -1  -4   6       79.02       52.99     10.87 o 
   0  -4   6    13252.55    13555.32     96.69 o 
   1  -4   6     1670.39     1685.19     36.79 o 
   2  -4   6     1254.10     1249.51     28.68 o 
   3  -4   6      174.73      190.86     16.27 o 
   4  -4   6      786.42      729.51     30.38 o 
   5  -4   6     2139.03     2129.05     52.71 o 
   6  -4   6      282.97      308.57     47.47 o 
   7  -4   6     1034.01      479.56    441.37 o 
   8  -4   6      202.87      125.08     39.94 o 
   9  -4   6     1038.63     1086.32     93.71 o 
  10  -4   6       35.42       35.24     29.16 o 
 -11  -3   6      934.85      872.93     88.04 o 
 -10  -3   6      264.64      238.13     47.68 o 
  -9  -3   6      911.65      833.12     76.98 o 
  -8  -3   6       61.04       66.44     16.39 o 
  -7  -3   6     1943.37     1884.51     59.93 o 
  -6  -3   6       55.25      115.80     19.83 o 
  -5  -3   6      146.75      107.70     13.12 o 
  -4  -3   6     2950.86     2969.16     46.26 o 
  -3  -3   6     3110.71     3177.26     53.94 o 
  -2  -3   6     3606.62     3507.98     51.65 o 
  -1  -3   6     5426.03     5674.42     60.49 o 
   0  -3   6     2612.74     2408.25     32.60 o 
   1  -3   6      272.08      263.97     17.63 o 
   2  -3   6     4077.57     4174.79     48.68 o 
   3  -3   6      691.21      624.33     26.03 o 
   4  -3   6     1694.94     1675.57     50.57 o 
   5  -3   6        5.80        2.54     10.26 o 
   6  -3   6     1657.33     1654.67     56.71 o 
   7  -3   6       23.60       29.51     10.90 o 
   8  -3   6     1443.26     1586.99     69.59 o 
   9  -3   6      192.78      195.57     46.85 o 
  10  -3   6      688.20      632.03     77.26 o 
 -12  -2   6      464.63      580.75     74.22 o 
 -11  -2   6      139.94      216.57     46.44 o 
 -10  -2   6      566.62      505.98     64.82 o 
  -9  -2   6       54.52       51.55     25.29 o 
  -8  -2   6      784.48      740.36     38.20 o 
  -7  -2   6      714.68      643.99     36.00 o 
  -6  -2   6     1217.44     1177.36     31.78 o 
  -5  -2   6     4934.04     4878.06     61.14 o 
  -4  -2   6      531.80      550.33     20.45 o 
  -3  -2   6     3769.29     3671.56     47.12 o 
  -2  -2   6      152.70      138.32     14.68 o 
  -1  -2   6     9893.34     9952.85     86.49 o 
   0  -2   6     1745.54     1969.99     30.56 o 
   1  -2   6     5235.76     5104.97     45.28 o 
   2  -2   6       11.46       20.32      8.10 o 
   3  -2   6     4855.14     4749.60     67.39 o 
   4  -2   6      117.35      122.43     15.17 o 
   5  -2   6      669.08      628.99     30.05 o 
   6  -2   6     1286.18     1266.28     91.36 o 
   7  -2   6     1786.84     1806.95     61.83 o 
   8  -2   6      796.47      689.66     71.73 o 
   9  -2   6      392.99      437.02     62.61 o 
  10  -2   6      430.77      417.94     68.28 o 
 -12  -1   6      176.79      215.74     50.45 o 
 -11  -1   6      149.33      178.70     44.37 o 
 -10  -1   6     1076.28     1330.26    100.62 o 
  -9  -1   6       76.92       70.59     13.96 o 
  -8  -1   6     2059.00     2042.23     60.97 o 
  -7  -1   6       45.10       38.34      9.81 o 
  -6  -1   6     4643.67     4576.32     69.15 o 
  -5  -1   6        0.28       -8.10      8.10 o 
  -4  -1   6     3435.39     3409.40     48.79 o 
  -3  -1   6      719.54      662.72     20.21 o 
  -2  -1   6     8890.21     9083.86     64.96 o 
  -1  -1   6      827.32      856.61     70.35 o 
   0  -1   6     3785.29     3083.53     85.69 o 
   1  -1   6     2910.40     3002.55     28.29 o 
   2  -1   6     3191.98     3115.14     47.10 o 
   3  -1   6     2282.73     2149.93     45.06 o 
   4  -1   6     2700.06     2674.17     55.04 o 
   5  -1   6     2740.54     2753.89     52.37 o 
   6  -1   6      105.50      101.06     15.20 o 
   7  -1   6     1556.87     1616.22     61.69 o 
   8  -1   6       17.17       24.88     28.75 o 
   9  -1   6      706.78      619.31     74.77 o 
  10  -1   6       14.88       -5.39     33.03 o 
 -12   0   6        6.24       55.01     34.83 o 
 -11   0   6      667.97      871.55     88.59 o 
 -10   0   6      169.32      178.98     43.54 o 
  -9   0   6     1223.10     1337.96     46.26 o 
  -8   0   6      279.04      300.31     18.86 o 
  -7   0   6     2991.15     2933.18     50.49 o 
  -6   0   6      455.59      419.57     19.91 o 
  -5   0   6     4407.30     4468.02     57.78 o 
  -4   0   6     4441.72     4417.31     52.97 o 
  -3   0   6      943.95     1015.33     28.99 o 
  -2   0   6     1990.63     1974.35     64.93 o 
  -1   0   6     2658.81     2715.11     99.51 o 
   0   0   6     6255.33     6370.60    153.00 o 
   1   0   6       42.39       72.32     13.54 o 
   2   0   6     6175.96     6059.88     53.24 o 
   3   0   6      455.69      425.09     20.41 o 
   4   0   6     1114.20     1064.59     31.92 o 
   5   0   6      808.12      788.05     29.65 o 
   6   0   6     5503.33     5503.26    224.11 o 
   7   0   6       62.01       49.61     16.91 o 
   8   0   6      552.20      523.95     63.16 o 
   9   0   6       82.13       72.42     36.21 o 
  10   0   6      538.42      596.09     77.81 o 
 -12   1   6      446.20      476.82     70.62 o 
 -11   1   6      508.86      620.97     76.71 o 
 -10   1   6      740.52      689.39     72.28 o 
  -9   1   6     1235.61     1302.15     46.42 o 
  -8   1   6      619.41      602.39     29.27 o 
  -7   1   6     1566.85     1614.40     38.58 o 
  -6   1   6      904.50      857.75     32.82 o 
  -5   1   6     2486.81     2545.36     56.42 o 
  -4   1   6      115.20      142.99     11.38 o 
  -3   1   6     2522.47     2599.19     35.40 o 
  -2   1   6      113.62      107.56     18.68 o 
  -1   1   6     2807.39     2849.04    106.56 o 
   0   1   6     1113.65     1120.87     68.69 o 
   1   1   6     4863.24     4757.91     75.07 o 
   2   1   6     1891.38     1916.55     40.27 o 
   3   1   6     1470.89     1494.67     31.63 o 
   4   1   6      482.50      493.84     21.59 o 
   5   1   6     1859.08     1864.26     64.62 o 
   6   1   6     1565.44     1576.25     48.90 o 
   7   1   6      723.47      827.33     48.51 o 
   8   1   6      350.87      343.59     56.25 o 
   9   1   6       91.23      107.25     40.22 o 
  10   1   6      375.53      321.89     57.91 o 
 -12   2   6      369.61      382.01     67.86 o 
 -11   2   6       54.54       42.57     31.10 o 
 -10   2   6      826.96      950.60     84.31 o 
  -9   2   6       13.82       17.71     11.46 o 
  -8   2   6     1603.54     1588.64     73.11 o 
  -7   2   6       32.21       19.40      9.53 o 
  -6   2   6     3390.57     3362.52     82.15 o 
  -5   2   6        8.79        9.69      8.09 o 
  -4   2   6     3666.77     3739.71     50.74 o 
  -3   2   6      633.44      599.48     27.45 o 
  -2   2   6     1792.56     1813.50     51.91 o 
  -1   2   6     1113.89     1079.96     69.52 o 
   0   2   6     3624.99     3492.30     98.94 o 
   1   2   6     2124.83     2216.96     43.01 o 
   2   2   6     1174.83     1103.20     45.84 o 
   3   2   6     1462.29     1473.65     37.80 o 
   4   2   6       61.36       42.87     10.05 o 
   5   2   6     1358.18     1270.84     55.47 o 
   6   2   6      721.74      755.14     46.43 o 
   7   2   6      995.33     1015.05     55.51 o 
   8   2   6        0.06      -30.54     30.54 o 
   9   2   6      466.69      518.84     68.14 o 
 -12   3   6       33.61       16.86     16.86 o 
 -11   3   6      585.13      569.14     72.56 o 
 -10   3   6      151.86      147.47     41.19 o 
  -9   3   6      531.61      546.90     42.78 o 
  -8   3   6      643.03      631.01     39.55 o 
  -7   3   6     1286.40     1271.86     43.56 o 
  -6   3   6     1499.38     1362.22     48.99 o 
  -5   3   6     2494.08     2509.98     56.58 o 
  -4   3   6     2446.74     2479.70     43.11 o 
  -3   3   6     1517.72     1590.66     39.42 o 
  -2   3   6     2211.26     2252.89     33.40 o 
  -1   3   6     1687.32     1610.54     41.33 o 
   0   3   6     3526.19     3571.19     40.42 o 
   1   3   6      454.54      404.34     28.89 o 
   2   3   6     2904.49     2952.99     41.12 o 
   3   3   6        8.86        0.25      6.71 o 
   4   3   6     2448.90     2491.31     52.58 o 
   5   3   6      186.79      155.77     23.41 o 
   6   3   6      467.02      518.94     40.77 o 
   7   3   6       57.60       16.52     15.34 o 
   8   3   6      337.58      481.66     63.71 o 
 -12   4   6      335.48      357.41     65.51 o 
 -11   4   6       32.47       31.24     29.16 o 
 -10   4   6      222.93      260.52     48.65 o 
  -9   4   6      944.66      898.64     47.77 o 
  -8   4   6      289.30      246.21     27.47 o 
  -7   4   6     1031.55     1008.07     39.92 o 
  -6   4   6      255.25      192.15     19.14 o 
  -5   4   6     4681.75     4473.07    105.32 o 
  -4   4   6       26.57       33.94     14.37 o 
  -3   4   6     3210.11     3296.73     69.23 o 
  -2   4   6        3.89        3.27      6.52 o 
  -1   4   6     3800.41     3755.82     47.50 o 
   0   4   6       14.52       12.58      5.53 o 
   1   4   6     2463.16     2526.98     61.60 o 
   2   4   6      387.67      414.31     18.11 o 
   3   4   6     1748.97     1788.63     41.09 o 
   4   4   6      422.33      374.39     32.33 o 
   5   4   6      461.88      433.12     37.08 o 
   6   4   6      253.39      339.68     69.24 o 
   7   4   6      135.59      196.59     40.15 o 
 -12   5   6      216.37      175.25     42.57 o 
 -11   5   6       25.05       54.04     27.23 o 
 -10   5   6     1176.69     1316.85    102.14 o 
  -9   5   6        7.18       10.14     14.86 o 
  -8   5   6      932.85      958.68     51.10 o 
  -7   5   6        0.93       -3.15     15.06 o 
  -6   5   6     2028.26     1987.16     54.27 o 
  -5   5   6      146.80      162.95     39.39 o 
  -4   5   6     1666.68      642.33    792.77 o 
  -3   5   6      460.36      455.27     22.71 o 
  -2   5   6      278.12      281.91     19.72 o 
  -1   5   6      981.39     1042.63     31.33 o 
   0   5   6      570.62      582.64     26.02 o 
   1   5   6     2224.47     2227.61     77.81 o 
   2   5   6      432.04      426.57     30.55 o 
   3   5   6     1794.30     1926.41     67.47 o 
   4   5   6      130.17      106.06     22.04 o 
   5   5   6      551.25      616.12     44.49 o 
   6   5   6        2.31       -7.71     30.96 o 
   7   5   6      535.13      649.58     74.63 o 
 -11   6   6      146.57       66.75     38.70 o 
 -10   6   6      210.90      197.22     45.89 o 
  -9   6   6     1013.35     1080.71     56.48 o 
  -8   6   6      474.29      418.03     36.52 o 
  -7   6   6      888.38      838.57     89.21 o 
  -6   6   6      234.59      279.93     53.97 o 
  -5   6   6      560.62      529.99     72.91 o 
  -4   6   6      744.97      713.31     59.50 o 
  -3   6   6      356.45      337.90     63.02 o 
  -2   6   6      786.11      874.30     46.44 o 
  -1   6   6      536.58      490.06     32.13 o 
   0   6   6     1168.27     1194.00     43.17 o 
   1   6   6       15.83        3.02     16.93 o 
   2   6   6     1364.12     1388.61     59.36 o 
   3   6   6      240.45      285.91     29.05 o 
   4   6   6      930.53      981.54     70.90 o 
   5   6   6      223.86      179.80     28.94 o 
   6   6   6      542.05      472.95     64.82 o 
 -11   7   6      246.84      317.74     54.59 o 
 -10   7   6       60.54       92.74     35.93 o 
  -9   7   6      623.99      567.84     44.69 o 
  -8   7   6       29.06       35.27     17.59 o 
  -7   7   6     1349.80     1262.26     91.91 o 
  -6   7   6      135.26      187.83     41.19 o 
  -5   7   6      465.03      486.07     45.40 o 
  -4   7   6        8.07        2.47     11.21 o 
  -3   7   6     1607.40     1654.50     61.00 o 
  -2   7   6       33.43       28.28     14.71 o 
  -1   7   6      228.57      245.10     41.26 o 
   0   7   6      459.26      462.55     30.40 o 
   1   7   6      831.51      844.58     45.69 o 
   2   7   6      437.99      428.13     38.21 o 
   3   7   6      396.47      439.59     37.72 o 
   4   7   6      644.00      768.44     83.62 o 
   5   7   6      267.80      336.40     60.26 o 
   6   7   6      212.03      210.77     51.28 o 
 -10   8   6      348.37      338.61     55.97 o 
  -9   8   6       25.89      -13.54     21.01 o 
  -8   8   6      598.19      465.35     59.71 o 
  -7   8   6       84.77       98.54     33.31 o 
  -6   8   6      466.62      537.55     43.38 o 
  -5   8   6      236.73      263.27     30.57 o 
  -4   8   6      778.42      803.24     48.00 o 
  -3   8   6      573.48      674.98     45.47 o 
  -2   8   6     1166.68     1211.47     54.87 o 
  -1   8   6      636.71      623.08     37.80 o 
   0   8   6      103.42      116.79     39.25 o 
   1   8   6      608.74      666.99     43.59 o 
   2   8   6      152.11      101.58     38.15 o 
   3   8   6      477.70      592.50     73.53 o 
   4   8   6       33.78      118.58     32.48 o 
  -8   9   6      173.87      139.59     44.09 o 
  -7   9   6      170.40      200.28     30.83 o 
  -6   9   6      535.85      563.37     45.83 o 
  -5   9   6       29.50       17.02     19.28 o 
  -4   9   6     1015.10     1048.31     87.21 o 
  -3   9   6      213.29      200.67     26.90 o 
  -2   9   6      509.89      518.97     71.32 o 
  -1   9   6        8.09      -25.98     25.98 o 
   0   9   6     1828.00     2151.91    140.97 o 
   1   9   6        0.25        1.80     19.76 o 
   2   9   6      372.63      429.41     66.20 o 
  -8  10   6       49.97       67.24     20.02 o 
  -7  10   6      363.73      422.29     41.96 o 
  -6  10   6       38.61       45.33     30.13 o 
  -5  10   6      671.31      760.84     87.90 o 
  -4  10   6       38.95      -34.55     34.55 o 
  -3  10   6      418.84      389.89     67.17 o 
  -2  10   6      176.48      150.23     47.54 o 
  -1  10   6      618.84      621.53     84.45 o 
  -1 -15   7        1.45       34.97     23.91 o 
   0 -15   7      331.67      328.94     56.11 o 
   1 -15   7      105.40      118.44     36.63 o 
   2 -15   7      416.15      462.31     65.93 o 
  -3 -14   7      609.45      733.61     83.48 o 
  -2 -14   7      198.47      211.60     45.47 o 
  -1 -14   7      316.99      384.91     60.81 o 
   0 -14   7      390.36      423.61     59.84 o 
   1 -14   7      265.00      375.79     57.49 o 
   2 -14   7      466.81      475.44     62.75 o 
   3 -14   7       88.57       93.57     34.41 o 
   4 -14   7      757.77      788.62     80.44 o 
   5 -14   7       47.33       45.33     28.89 o 
  -5 -13   7      119.77      154.10     42.57 o 
  -4 -13   7      133.04      142.49     41.60 o 
  -3 -13   7      902.15      982.94     89.84 o 
  -2 -13   7      160.58      149.82     36.63 o 
  -1 -13   7     1169.47     1340.90     98.68 o 
   0 -13   7        2.96      -24.05     24.05 o 
   1 -13   7      469.71      467.15     62.61 o 
   2 -13   7       10.25       -8.29     24.60 o 
   3 -13   7     1268.54     1303.31     98.54 o 
   4 -13   7       81.27       89.14     33.45 o 
   5 -13   7      270.59      367.50     58.05 o 
   6 -13   7      141.13      176.08     44.50 o 
  -6 -12   7      680.88      421.12     66.48 o 
  -5 -12   7        4.64       60.54     26.95 o 
  -4 -12   7      185.32      252.37     48.93 o 
  -3 -12   7       75.87       38.15     27.23 o 
  -2 -12   7     2192.47     2325.36    126.32 o 
  -1 -12   7       63.75       92.88     32.06 o 
   0 -12   7      412.10      414.35     56.39 o 
   1 -12   7      757.40      657.46     66.89 o 
   2 -12   7     1459.85     1616.35    101.72 o 
   3 -12   7      528.52      635.76     65.79 o 
   4 -12   7      787.10      760.01     73.67 o 
   5 -12   7      478.35      497.83     63.85 o 
   6 -12   7        8.57        5.25     19.90 o 
   7 -12   7      661.01      755.59     80.58 o 
  -7 -11   7      545.13      522.98     67.03 o 
  -6 -11   7      260.78       59.29     37.04 o 
  -5 -11   7      555.88      589.46     70.35 o 
  -4 -11   7      438.35      574.53     66.48 o 
  -3 -11   7      778.88      952.81     81.96 o 
  -2 -11   7     1104.99     1150.31     85.97 o 
  -1 -11   7      434.68      490.92     56.39 o 
   0 -11   7     1532.70     1629.21     98.54 o 
   1 -11   7      531.01      532.52     58.46 o 
   2 -11   7     1849.24     1601.29     96.33 o 
   3 -11   7      133.50      141.80     34.55 o 
   4 -11   7     1487.40     1554.44     98.40 o 
   5 -11   7        5.14       23.08     25.29 o 
   6 -11   7      917.45     1083.97     87.90 o 
   7 -11   7        1.95       -3.32     22.39 o 
   8 -11   7      705.39      702.26     56.68 o 
  -8 -10   7      352.23      263.15     47.82 o 
  -7 -10   7      558.96      586.83     71.04 o 
  -6 -10   7      109.12       21.15     27.64 o 
  -5 -10   7     1283.98     1491.69    105.04 o 
  -4 -10   7      227.55      191.83     41.74 o 
  -3 -10   7     1485.09     1694.44    101.58 o 
  -2 -10   7        0.51       -4.70     23.50 o 
  -1 -10   7     2478.57     2526.60    115.40 o 
   0 -10   7       65.70       96.19     31.79 o 
   1 -10   7     3279.46     3299.60    128.26 o 
   2 -10   7       50.73        0.14     24.60 o 
   3 -10   7     2433.29     2472.28    114.85 o 
   4 -10   7      272.60      281.67     44.37 o 
   5 -10   7     1092.99     1031.87     79.75 o 
   6 -10   7      514.03      454.98     59.02 o 
   7 -10   7      539.30      530.05     46.51 o 
   8 -10   7      240.52      243.27     35.59 o 
  -9  -9   7       32.32        9.12     20.59 o 
  -8  -9   7      913.43     1066.56     89.84 o 
  -7  -9   7       72.43       47.68     25.15 o 
  -5  -9   7        5.50        7.60     24.19 o 
  -4  -9   7     1405.01     1178.78     86.52 o 
  -3  -9   7       95.24      146.50     33.45 o 
  -2  -9   7     3180.18     3308.44    128.26 o 
  -1  -9   7     1956.73     1828.92     94.26 o 
   0  -9   7     1908.10     1988.55     95.50 o 
   1  -9   7      215.36      202.61     33.72 o 
   2  -9   7     1239.09     1353.20     79.47 o 
   3  -9   7     1682.91     1695.68     90.25 o 
   4  -9   7      405.50      388.92     47.27 o 
   5  -9   7     1706.45     1648.69     95.78 o 
   6  -9   7      305.30      257.94     32.18 o 
   7  -9   7     1330.96     1382.78    100.62 o 
   8  -9   7      176.02      187.13     46.02 o 
   9  -9   7      836.39      914.67     92.60 o 
  -9  -8   7      753.75      836.16     83.48 o 
  -8  -8   7        9.50       20.87     17.83 o 
  -7  -8   7     1307.36     1381.54     96.33 o 
  -6  -8   7      143.73      124.53     32.06 o 
  -5  -8   7      602.59      603.01     63.30 o 
  -4  -8   7      866.77      788.62     66.89 o 
  -3  -8   7     1916.56     2079.35    101.72 o 
  -2  -8   7     2129.74     2166.98     98.96 o 
  -1  -8   7      320.84      327.44     28.33 o 
   0  -8   7     2950.59     3034.00     55.25 o 
   1  -8   7      359.67      361.55     35.05 o 
   2  -8   7     1942.92     2101.94     55.23 o 
   3  -8   7       60.23       52.09     16.01 o 
   4  -8   7     3303.83     3291.10     86.07 o 
   5  -8   7       88.55       83.31     16.52 o 
   6  -8   7     1192.06     1117.72     54.91 o 
   7  -8   7      337.37      269.09     49.48 o 
   8  -8   7     1218.99     1183.76     96.33 o 
   9  -8   7      176.35      203.03     46.58 o 
 -10  -7   7      286.32      387.54     58.05 o 
  -9  -7   7      343.37      423.89     60.81 o 
  -8  -7   7      825.36      757.11     74.49 o 
  -7  -7   7      570.24      547.17     59.71 o 
  -6  -7   7       85.85       54.59     23.50 o 
  -5  -7   7     2249.54     1734.53   1101.73 o 
  -4  -7   7      295.38      303.52     28.97 o 
  -3  -7   7     3240.94     3143.12     65.40 o 
  -2  -7   7       44.88       37.04     11.54 o 
  -1  -7   7     9225.32     9255.36    127.51 o 
   0  -7   7        4.98        0.56      9.43 o 
   1  -7   7     1528.91     1523.41     43.63 o 
   2  -7   7      260.86      234.08     19.49 o 
   3  -7   7     1350.77     1352.72     43.72 o 
   4  -7   7      419.48      408.79     25.69 o 
   5  -7   7     1222.60     1151.55     53.40 o 
   6  -7   7     1201.42     1278.81     58.32 o 
   7  -7   7      802.56      710.67     70.62 o 
   8  -7   7      866.90      960.83     85.83 o 
   9  -7   7      128.23       67.03     39.67 o 
 -10  -6   7      492.67      613.92     73.94 o 
  -9  -6   7       36.61        6.50     22.53 o 
  -8  -6   7     1412.98     1369.79     94.67 o 
  -7  -6   7       15.73        3.73     11.97 o 
  -6  -6   7     1243.16     1261.98     74.63 o 
  -5  -6   7      333.75      348.15     39.11 o 
  -4  -6   7     2247.31     2292.02     55.87 o 
  -3  -6   7     3686.29     3498.89     65.75 o 
  -2  -6   7     4713.78     4950.96     75.53 o 
  -1  -6   7      439.37      414.20     26.76 o 
   0  -6   7     3486.39     3557.08     58.81 o 
   1  -6   7     2514.50     2451.80     52.13 o 
   2  -6   7     4889.85     4748.06     74.21 o 
   3  -6   7     1193.82     1262.27     34.99 o 
   4  -6   7      314.77      295.33     20.11 o 
   5  -6   7      826.82      863.89     46.32 o 
   6  -6   7        2.59      -10.83     14.87 o 
   7  -6   7      985.58      856.07     76.15 o 
   8  -6   7       37.47       66.75     31.79 o 
   9  -6   7      863.37      925.17     89.42 o 
  10  -6   7       46.80      140.83     42.84 o 
 -11  -5   7      544.46      617.52     75.60 o 
 -10  -5   7       24.87       28.47     24.46 o 
  -9  -5   7      797.94      780.47     75.74 o 
  -8  -5   7      651.76      727.46     42.96 o 
  -7  -5   7     2066.96     2074.44     69.11 o 
  -6  -5   7     1074.73     1123.38     83.27 o 
  -5  -5   7      276.62      261.38     20.20 o 
  -4  -5   7     1442.99     1573.64     53.64 o 
  -3  -5   7     1680.79     1663.48     43.80 o 
  -2  -5   7     7106.56     7153.01     75.12 o 
  -1  -5   7     1055.49     1108.62     33.04 o 
   0  -5   7     3909.26     3691.98     49.57 o 
   1  -5   7      279.15      332.85     17.72 o 
   2  -5   7     3812.97     3932.92     56.85 o 
   3  -5   7      162.62      137.05     12.13 o 
   4  -5   7     1769.54     1794.18     43.78 o 
   5  -5   7      217.48      205.18     17.93 o 
   6  -5   7     1269.07     1221.51     55.50 o 
   7  -5   7      104.31       68.83     31.93 o 
   8  -5   7      732.20      745.64     75.74 o 
   9  -5   7      453.64      401.08     60.95 o 
  10  -5   7      276.46      317.60     57.22 o 
 -11  -4   7      285.61      380.77     62.47 o 
 -10  -4   7       14.41      -31.65     31.65 o 
  -9  -4   7     1208.12     1510.62    102.41 o 
  -8  -4   7      915.95      893.40     46.72 o 
  -7  -4   7     2294.94     2347.54     71.18 o 
  -6  -4   7        3.17       23.17     13.24 o 
  -5  -4   7     1960.62     1906.48     48.67 o 
  -4  -4   7      398.04      421.56     19.76 o 
  -3  -4   7     3920.67     3971.53     55.97 o 
  -2  -4   7       31.24       29.10      8.92 o 
  -1  -4   7     1372.84     1306.28     33.32 o 
   0  -4   7     2004.24     2063.75     34.38 o 
   1  -4   7     5118.52     5271.71     60.31 o 
   2  -4   7      319.05      285.73     13.96 o 
   3  -4   7     5191.47     5064.71     57.49 o 
   4  -4   7     3353.69     3403.42     57.80 o 
   5  -4   7      247.57      208.20     17.75 o 
   6  -4   7     1218.16     1276.37     43.00 o 
   7  -4   7      345.86      316.02     28.73 o 
   8  -4   7      992.98      875.28     79.47 o 
   9  -4   7      365.67      360.03     56.80 o 
  10  -4   7      559.21      551.73     72.97 o 
 -11  -3   7       30.80        6.91     25.71 o 
 -10  -3   7      173.61      242.14     46.30 o 
  -9  -3   7        9.32      -15.48     23.77 o 
  -8  -3   7     2117.10     2164.00     69.27 o 
  -7  -3   7       53.08       84.31     18.26 o 
  -6  -3   7     1718.44     1780.07     48.63 o 
  -5  -3   7      919.22      867.68     28.06 o 
  -4  -3   7     4521.90     4500.99     62.74 o 
  -3  -3   7      153.09       96.48     10.44 o 
  -2  -3   7     4415.62     4506.77     76.77 o 
  -1  -3   7     4816.05     4596.33     56.45 o 
   0  -3   7       59.66       41.01      7.60 o 
   1  -3   7     6533.39     6598.36     62.89 o 
   2  -3   7      809.87      819.56     21.89 o 
   3  -3   7      872.01      865.86     27.88 o 
   4  -3   7      264.96      287.19     18.44 o 
   5  -3   7     9579.45     9344.95    141.90 o 
   6  -3   7      326.25      317.12     23.82 o 
   7  -3   7     1461.12     1614.26     60.56 o 
   8  -3   7        7.23       -6.22     26.81 o 
   9  -3   7     1136.86     1249.27    100.89 o 
  10  -3   7        2.54      -21.42     34.97 o 
 -12  -2   7       76.00      165.30     45.33 o 
 -11  -2   7      333.21      329.90     56.94 o 
 -10  -2   7       24.77       43.26     25.85 o 
  -9  -2   7      802.47      836.30     75.05 o 
  -8  -2   7      742.75      753.61     55.97 o 
  -7  -2   7      930.90      962.16     35.43 o 
  -6  -2   7     1429.92     1434.02     36.83 o 
  -5  -2   7     1460.71     1434.56     35.39 o 
  -4  -2   7     4420.51     4361.40     57.16 o 
  -3  -2   7      160.88      210.77     13.16 o 
  -2  -2   7     3821.56     3925.69     84.70 o 
  -1  -2   7       23.53       24.33      5.43 o 
   0  -2   7     8159.47     8160.47    145.67 o 
   1  -2   7        3.03        7.25      5.07 o 
   2  -2   7     4535.83     4587.77     45.22 o 
   3  -2   7      211.33      202.44     14.58 o 
   4  -2   7     3314.15     3223.66     59.63 o 
   5  -2   7     1020.78     1021.13     33.98 o 
   6  -2   7     1879.40     1847.18     53.40 o 
   7  -2   7      454.26      483.94     35.87 o 
   8  -2   7      395.58      286.65     50.17 o 
   9  -2   7      336.96      361.69     59.29 o 
  10  -2   7      491.80      425.13     64.96 o 
 -12  -1   7      158.38      169.03     46.16 o 
 -11  -1   7      475.34      459.13     65.37 o 
 -10  -1   7      534.26      429.28     59.15 o 
  -9  -1   7     1400.59     1565.35    101.03 o 
  -8  -1   7       66.11       59.52     13.46 o 
  -7  -1   7     2530.58     2565.14     56.67 o 
  -6  -1   7      484.89      485.42     22.77 o 
  -5  -1   7     4687.12     4825.45     63.77 o 
  -4  -1   7       28.08      100.48     11.29 o 
  -3  -1   7     3562.82     3552.57     45.53 o 
  -2  -1   7      894.13      856.37     36.72 o 
  -1  -1   7     7437.63     7374.52    174.56 o 
   0  -1   7     1278.52     1311.33     74.49 o 
   1  -1   7      692.64      617.69     24.17 o 
   2  -1   7     2249.59     2255.44     29.11 o 
   3  -1   7     1328.09     1281.02     44.41 o 
   4  -1   7      850.32      872.07     29.69 o 
   5  -1   7     2582.50     2554.44     52.66 o 
   6  -1   7     1218.12     1193.53     43.96 o 
   7  -1   7       45.34       60.50     18.27 o 
   8  -1   7      612.55      540.81     66.34 o 
   9  -1   7        1.55       23.22     30.82 o 
  10  -1   7      395.65      528.37     73.67 o 
 -12   0   7      554.81      608.67     79.47 o 
 -11   0   7        0.84       11.61     21.01 o 
 -10   0   7     1411.84     1403.37    101.03 o 
  -9   0   7       60.51       59.01     14.21 o 
  -8   0   7     2169.49     2113.60     52.12 o 
  -7   0   7      779.44      748.10     28.08 o 
  -6   0   7     5470.71     5403.85     82.03 o 
  -5   0   7      808.25      676.09     29.13 o 
  -4   0   7      956.95      984.94     32.55 o 
  -3   0   7      634.10      664.77     19.80 o 
  -2   0   7     3668.74     3631.53     55.78 o 
  -1   0   7      935.96      888.82     63.16 o 
   0   0   7      229.37      241.87     37.04 o 
   1   0   7     4382.39     4469.70    129.03 o 
   2   0   7      813.26      737.47     12.49 o 
   3   0   7     3073.47     3078.45     45.15 o 
   4   0   7      522.61      519.55     22.25 o 
   5   0   7     1055.67     1098.04     50.79 o 
   6   0   7       29.91       40.23     18.16 o 
   7   0   7      612.17      548.57     92.53 o 
   8   0   7      105.27       78.09     34.83 o 
   9   0   7      437.33      500.73     66.34 o 
 -12   1   7       25.67       20.18     22.67 o 
 -11   1   7      517.23      602.04     72.15 o 
 -10   1   7      754.53      811.98     78.36 o 
  -9   1   7      309.54      328.25     28.06 o 
  -8   1   7      860.14      908.56     35.85 o 
  -7   1   7      591.54      565.54     25.19 o 
  -6   1   7     3870.23     3699.31     69.61 o 
  -5   1   7      617.82      641.46     23.79 o 
  -4   1   7     2369.76     2296.69     38.64 o 
  -3   1   7     1720.75     1794.00     80.55 o 
  -2   1   7     3036.45     2972.69     44.17 o 
  -1   1   7      128.55      129.36     32.48 o 
   0   1   7     3860.91     4031.04     98.60 o 
   1   1   7      165.83      129.00     13.96 o 
   2   1   7     2517.42     2549.13     61.21 o 
   3   1   7      182.11      183.53     17.03 o 
   4   1   7     1422.05     1451.52     38.41 o 
   5   1   7      153.53      140.13     21.92 o 
   6   1   7     1187.08     1180.82     56.84 o 
   7   1   7      457.27      426.50     42.57 o 
   8   1   7      242.04      280.84     48.65 o 
   9   1   7      273.63      280.29     53.07 o 
 -12   2   7       79.36      100.20     34.41 o 
 -11   2   7      437.41      435.63     63.44 o 
 -10   2   7       18.04       12.58     25.43 o 
  -9   2   7      481.47      487.06     34.75 o 
  -8   2   7       24.35       20.99     11.63 o 
  -7   2   7     2653.30     2710.43     73.51 o 
  -6   2   7       34.50       26.04     12.62 o 
  -5   2   7     2288.08     2330.56     44.17 o 
  -4   2   7      118.15       92.01     10.00 o 
  -3   2   7     1521.94     1565.34     59.25 o 
  -2   2   7      660.36      652.25     21.15 o 
  -1   2   7     3106.27     3131.98    129.78 o 
   0   2   7     1154.31     1083.70     77.12 o 
   1   2   7     4437.40     4377.19    271.99 o 
   2   2   7     2365.13     2287.04     57.41 o 
   3   2   7      736.14      707.86     21.60 o 
   4   2   7      877.97      825.47     63.92 o 
   5   2   7      165.50      142.40     22.48 o 
   6   2   7      820.69      835.64     49.70 o 
   7   2   7       38.59       43.67     21.63 o 
   8   2   7      501.12      499.63     64.41 o 
 -12   3   7      112.46      121.07     41.88 o 
 -11   3   7       15.75       15.34     26.26 o 
 -10   3   7      757.64      862.42     82.79 o 
  -9   3   7      197.56      196.06     24.53 o 
  -8   3   7     1128.36     1173.66     54.13 o 
  -7   3   7       32.39       34.04     12.70 o 
  -6   3   7     1069.98     1081.89     40.49 o 
  -5   3   7      476.72      490.37     23.56 o 
  -4   3   7     2777.47     2859.88     69.10 o 
  -3   3   7     2481.85     2590.88     52.72 o 
  -2   3   7        8.89       13.61      6.37 o 
  -1   3   7     1719.19     1544.44    130.88 o 
   0   3   7      429.78      374.56     12.84 o 
   1   3   7     3214.04     3258.38     61.94 o 
   2   3   7       71.39       80.58     17.14 o 
   3   3   7     2231.42     2168.79     81.11 o 
   4   3   7       14.23       12.49     11.43 o 
   5   3   7     1344.38     1443.32     63.24 o 
   6   3   7        6.42       -6.98     46.99 o 
   7   3   7      451.93      584.76     46.44 o 
 -12   4   7       80.98       24.46     30.41 o 
 -11   4   7      187.73      192.52     45.47 o 
 -10   4   7      294.85      232.19     45.33 o 
  -9   4   7      686.97      761.10     65.86 o 
  -8   4   7     1295.99     1209.84     56.92 o 
  -7   4   7      868.34      801.93     46.11 o 
  -6   4   7      656.45      671.34     31.07 o 
  -5   4   7      321.30      306.10     26.84 o 
  -4   4   7     2857.01     3014.16    184.51 o 
  -3   4   7        5.36       11.36      7.42 o 
  -2   4   7      317.90      333.91     15.90 o 
  -1   4   7      207.70      178.40     18.27 o 
   0   4   7     1644.04     1639.13     45.09 o 
   1   4   7      399.76      346.74     23.38 o 
   2   4   7     1050.36     1015.53     43.44 o 
   3   4   7      915.78      910.70     52.66 o 
   4   4   7     1027.08     1037.39     51.78 o 
   5   4   7      314.35      315.58     31.77 o 
   6   4   7      184.22      163.09     44.23 o 
   7   4   7      413.06      384.36     56.53 o 
 -12   5   7       40.73       27.09     19.49 o 
 -11   5   7      593.88      625.67     75.74 o 
 -10   5   7       81.67       77.95     30.96 o 
  -9   5   7     1043.69     1050.67     55.65 o 
  -8   5   7        0.21      -13.06     13.96 o 
  -7   5   7      548.82      644.85     42.29 o 
  -6   5   7       76.86       56.10     13.98 o 
  -5   5   7     2272.32     2117.08    114.16 o 
  -4   5   7      104.71       83.98     12.71 o 
  -3   5   7     1709.84     1802.20     41.44 o 
  -2   5   7      646.57      645.32     22.83 o 
  -1   5   7      278.69      263.27     23.75 o 
   0   5   7      523.93      594.06     22.89 o 
   1   5   7      133.62      127.32     29.09 o 
   2   5   7      902.54      890.56     43.75 o 
   3   5   7      292.00      263.04     29.51 o 
   4   5   7      870.45      718.96     77.95 o 
   5   5   7       32.85       -4.56     25.98 o 
   6   5   7      613.30      689.39     79.47 o 
 -11   6   7       47.91       67.03     34.00 o 
 -10   6   7      539.05      613.79     71.18 o 
  -9   6   7       64.24       61.67     19.83 o 
  -8   6   7      396.29      409.21     36.88 o 
  -7   6   7      623.61      662.16     44.06 o 
  -6   6   7      160.33      124.94     38.84 o 
  -5   6   7     1163.34     1134.80     52.03 o 
  -4   6   7      389.45      380.64     68.14 o 
  -3   6   7      520.56      545.10     33.34 o 
  -2   6   7       23.45       26.39      9.48 o 
  -1   6   7     3183.84     3174.42    108.36 o 
   0   6   7      421.74      388.42     27.33 o 
   1   6   7      783.20      795.38     41.04 o 
   2   6   7       10.85        5.53     17.41 o 
   3   6   7     1104.42     1120.18     96.61 o 
   4   6   7        0.66      -28.06     28.06 o 
   5   6   7      365.66      385.05     63.02 o 
   6   6   7       73.11       56.39     26.95 o 
 -10   7   7      287.89      378.69     54.04 o 
  -9   7   7       98.69       70.07     29.16 o 
  -8   7   7      360.95      282.78     46.71 o 
  -7   7   7        1.31      -30.96     30.96 o 
  -6   7   7      708.98      711.09     47.06 o 
  -5   7   7        0.13       -1.10     17.20 o 
  -4   7   7     1258.95     1376.66     58.34 o 
  -3   7   7        3.94      -14.33     14.33 o 
  -2   7   7     1691.63     1728.80     57.00 o 
  -1   7   7      285.29      223.62     48.93 o 
   0   7   7     1600.98     1632.25    116.79 o 
   1   7   7       21.18       62.19     34.00 o 
   2   7   7      596.35      654.83     78.36 o 
   3   7   7      353.36      271.03     54.32 o 
   4   7   7      424.99      427.20     67.17 o 
  -8   8   7       28.36       96.61     41.88 o 
  -7   8   7      638.00      681.26     49.75 o 
  -6   8   7       64.67       72.69     22.60 o 
  -5   8   7      466.67      515.30     41.14 o 
  -4   8   7      288.19      357.41     60.26 o 
  -3   8   7      526.43      497.97     70.07 o 
  -2   8   7      460.66      408.13     63.71 o 
  -1   8   7      800.04      816.68     89.42 o 
   0   8   7      442.42      460.93     68.00 o 
   1   8   7      260.12      320.78     60.54 o 
   2   8   7      565.94      592.78     80.16 o 
  -8   9   7      323.92      329.21     55.70 o 
  -7   9   7      207.12      134.20     45.89 o 
  -6   9   7      251.53      304.47     57.22 o 
  -5   9   7      434.06      404.95     66.89 o 
  -4   9   7      137.96      101.03     39.11 o 
  -3   9   7      738.43      663.96     84.31 o 
  -2   9   7      102.51      120.93     41.19 o 
  -1   9   7      319.26      378.83     66.75 o 
  -7  10   7       40.71       27.92     33.72 o 
   0 -15   8      116.73      115.27     41.19 o 
   1 -15   8      645.60      707.21     81.27 o 
   2 -15   8      113.30      146.22     44.92 o 
  -3 -14   8      129.27      211.74     46.71 o 
  -2 -14   8      535.43      590.01     72.97 o 
  -1 -14   8      172.88      225.97     48.93 o 
   0 -14   8      627.10      644.61     73.39 o 
   1 -14   8      566.48      666.30     74.63 o 
   2 -14   8      191.68      129.92     41.05 o 
   3 -14   8      568.28      649.44     73.94 o 
   4 -14   8       85.72       49.89     27.78 o 
  -5 -13   8      312.25      329.49     61.78 o 
  -4 -13   8      471.48      549.93     71.32 o 
  -3 -13   8      232.65      197.92     43.40 o 
  -2 -13   8     1233.34     1383.47    103.93 o 
  -1 -13   8      107.69      131.16     35.80 o 
   0 -13   8      989.72     1036.15     86.80 o 
   1 -13   8       42.79       36.35     30.96 o 
   2 -13   8     1124.66     1151.28     91.36 o 
   3 -13   8        1.12        8.98     24.32 o 
   4 -13   8      410.19      452.77     60.67 o 
   5 -13   8      178.53      162.81     41.88 o 
   6 -13   8      672.54      593.05     74.77 o 
  -6 -12   8       46.75      -15.06     26.54 o 
  -5 -12   8      524.85      551.04     72.84 o 
  -4 -12   8      108.63       97.02     40.22 o 
  -3 -12   8     1641.55     1726.64    113.88 o 
  -2 -12   8      211.86      158.11     41.32 o 
  -1 -12   8      694.92      707.08     71.32 o 
   0 -12   8       90.84      123.70     34.14 o 
   1 -12   8     1816.54     1981.09    112.78 o 
   2 -12   8      401.80      354.51     50.58 o 
   3 -12   8      654.67      616.83     65.51 o 
   4 -12   8      578.18      668.52     71.04 o 
   5 -12   8      514.65      473.09     62.89 o 
   6 -12   8      820.28      880.25     83.75 o 
   7 -12   8      314.64      344.00     59.02 o 
  -7 -11   8        7.71        0.00     25.85 o 
  -6 -11   8      329.38      198.19     46.44 o 
  -5 -11   8      219.41      213.95     50.03 o 
  -4 -11   8      864.94      911.76     84.17 o 
  -3 -11   8      838.00      995.79     84.17 o 
  -2 -11   8      204.40      195.01     38.70 o 
  -1 -11   8     1155.25     1072.64     82.37 o 
   0 -11   8     1026.41     1056.88     80.44 o 
   1 -11   8     1709.12     1749.86     99.79 o 
   2 -11   8      385.47      328.66     48.23 o 
   3 -11   8      910.02      888.82     75.32 o 
   4 -11   8      141.57      113.61     33.86 o 
   5 -11   8     1576.64     1664.86    104.62 o 
   6 -11   8        0.80       53.07     28.89 o 
   7 -11   8      932.81     1025.79     89.70 o 
   8 -11   8        9.69       25.29     33.45 o 
  -8 -10   8      211.86      202.61     45.61 o 
  -7 -10   8      173.96       58.32     28.33 o 
  -6 -10   8      351.57      -29.58     29.58 o 
  -5 -10   8      550.84      625.26     70.21 o 
  -4 -10   8     1081.80     1091.44     86.80 o 
  -3 -10   8        2.09       14.65     21.28 o 
  -2 -10   8     1413.23     1649.25     96.88 o 
  -1 -10   8      740.84      654.83     61.50 o 
   0 -10   8     1911.44     1978.74    101.31 o 
   1 -10   8        0.84        7.88     20.04 o 
   2 -10   8     1553.97     1736.73     94.95 o 
   3 -10   8      116.44      104.07     28.89 o 
   4 -10   8     1889.62     1871.90    102.97 o 
   5 -10   8      133.37       88.59     29.58 o 
   6 -10   8      744.99      725.87     71.45 o 
   7 -10   8      381.28      386.06     40.36 o 
   8 -10   8      259.92      301.43     38.60 o 
  -9  -9   8      579.24      786.82     84.72 o 
  -8  -9   8       59.22       53.49     21.98 o 
  -7  -9   8      233.43      278.35     47.27 o 
  -5  -9   8     1660.72     1769.90    109.88 o 
  -4  -9   8       19.38       29.58     21.84 o 
  -3  -9   8     2266.87     2230.28    110.43 o 
  -2  -9   8        6.50      -24.88     24.88 o 
  -1  -9   8     3795.63     3747.26    133.92 o 
   0  -9   8      366.59      305.58     41.88 o 
   1  -9   8     1799.09     1941.56     93.98 o 
   2  -9   8      585.10      614.61     54.73 o 
   3  -9   8      911.40      890.34     67.72 o 
   4  -9   8      407.40      357.13     46.99 o 
   5  -9   8       11.30      -22.11     22.11 o 
   6  -9   8      797.82      758.78     50.38 o 
   7  -9   8       61.40       48.65     31.72 o 
   8  -9   8     1130.42     1299.99    105.73 o 
   9  -9   8        7.63       12.58     27.78 o 
  -9  -8   8        4.75       41.05     25.02 o 
  -8  -8   8      958.30      935.81     82.79 o 
  -7  -8   8       54.63       27.23     21.98 o 
  -6  -8   8     1016.95     1033.94     78.50 o 
  -5  -8   8      502.87      438.81     55.42 o 
  -4  -8   8     1778.24     1983.16    105.59 o 
  -3  -8   8     1304.38     1309.94     81.96 o 
  -2  -8   8     1777.46     1793.54     90.53 o 
  -1  -8   8     2793.78     2591.18    120.45 o 
   0  -8   8      292.68      328.98     22.66 o 
   1  -8   8     2018.50     2088.16     65.60 o 
   2  -8   8      630.73      639.94     38.70 o 
   3  -8   8     2915.94     2900.31    111.40 o 
   4  -8   8        0.12        4.56     19.21 o 
   5  -8   8      589.79      596.36     41.14 o 
   6  -8   8       20.17       15.13     17.07 o 
   7  -8   8     1142.10     1133.87     89.56 o 
   8  -8   8      156.55      120.93     39.53 o 
   9  -8   8      526.79      466.18     68.41 o 
 -10  -7   8      385.40      397.63     62.06 o 
  -9  -7   8      655.18      659.12     74.22 o 
  -8  -7   8      398.57      549.79     64.13 o 
  -7  -7   8      130.89       65.37     26.40 o 
  -6  -7   8     2273.02     2227.65    108.22 o 
  -5  -7   8      872.01      174.42     42.02 o 
  -4  -7   8     2259.03     2052.26    101.72 o 
  -3  -7   8       14.71       28.76     15.76 o 
  -2  -7   8     3477.26     3533.12     99.44 o 
  -1  -7   8      741.00      722.88     31.53 o 
   0  -7   8     4142.41     4165.08     61.95 o 
   1  -7   8       83.84       63.73     12.08 o 
   2  -7   8     3608.81     3699.35     70.95 o 
   3  -7   8      543.85      538.85     29.58 o 
   4  -7   8      532.23      513.85     29.36 o 
   5  -7   8      665.13      661.65     34.55 o 
   6  -7   8     1489.59     1445.25     93.01 o 
   7  -7   8      576.19      550.90     62.75 o 
   8  -7   8      675.77      746.19     77.26 o 
   9  -7   8      451.59      485.67     67.17 o 
 -10  -6   8       41.62       16.03     29.02 o 
  -9  -6   8     1182.60     1166.76     92.88 o 
  -8  -6   8        5.57       37.87     23.63 o 
  -7  -6   8     2448.46     2712.21    123.42 o 
  -6  -6   8      326.97      261.99     39.67 o 
  -5  -6   8     2446.70     2439.38     73.07 o 
  -4  -6   8      384.83      321.51     22.73 o 
  -3  -6   8     2852.96     2900.57     61.52 o 
  -2  -6   8      468.56      495.13     25.74 o 
  -1  -6   8      110.61      110.39     13.65 o 
   0  -6   8     1674.19     1705.92     34.46 o 
   1  -6   8     3107.08     3170.90     53.58 o 
   2  -6   8      802.14      885.28     29.93 o 
   3  -6   8       43.10       34.36     10.34 o 
   4  -6   8     6366.35     6461.45     76.15 o 
   5  -6   8     1434.91     1313.30     58.33 o 
   6  -6   8     1224.06     1275.14     95.71 o 
   7  -6   8       41.94       37.73     25.15 o 
   8  -6   8      969.59      910.66     84.17 o 
   9  -6   8        8.94      -13.68     27.92 o 
 -11  -5   8        0.85      -22.67     22.67 o 
 -10  -5   8      323.17      335.02     57.49 o 
  -9  -5   8      555.56      529.06     63.30 o 
  -8  -5   8      943.34      960.72     50.84 o 
  -7  -5   8      308.43      348.36     31.06 o 
  -6  -5   8      953.80      960.35     51.55 o 
  -5  -5   8     1378.50     1348.62     43.53 o 
  -4  -5   8     1431.55     1442.06     53.81 o 
  -3  -5   8     1765.08     1752.01     40.68 o 
  -2  -5   8      944.74      995.84     29.75 o 
  -1  -5   8     1605.43     1591.27     40.33 o 
   0  -5   8      570.89      559.27     24.23 o 
   1  -5   8     3266.74     3207.73     51.42 o 
   2  -5   8      142.73      121.17     12.48 o 
   3  -5   8     2394.94     2433.05     47.42 o 
   4  -5   8      464.77      435.83     20.66 o 
   5  -5   8     3243.14     3194.52     69.95 o 
   6  -5   8      115.76       80.43     15.24 o 
   7  -5   8      861.32      791.66     71.73 o 
   8  -5   8      230.10      165.16     40.08 o 
   9  -5   8     1012.90     1097.24     96.88 o 
 -11  -4   8      378.59      370.12     57.77 o 
 -10  -4   8      363.92      381.87     57.63 o 
  -9  -4   8      270.88      310.83     50.86 o 
  -8  -4   8      842.81      833.31     81.20 o 
  -7  -4   8      519.84      482.20     35.10 o 
  -6  -4   8     1841.04     1869.93     63.42 o 
  -5  -4   8      141.86      145.66     13.76 o 
  -4  -4   8     2311.85     2306.51     45.21 o 
  -3  -4   8      620.47      608.34     28.22 o 
  -2  -4   8     3309.13     3495.51     52.17 o 
  -1  -4   8      172.12      151.26     10.89 o 
   0  -4   8     2977.97     3006.27     55.29 o 
   1  -4   8      785.90      777.20     24.69 o 
   2  -4   8     3576.61     3576.95     53.76 o 
   3  -4   8      945.67     1005.86     34.29 o 
   4  -4   8     6013.69     5921.07     95.65 o 
   5  -4   8     1253.39     1183.01     49.39 o 
   6  -4   8       46.08       52.06     13.58 o 
   7  -4   8      546.12      514.53     37.06 o 
   8  -4   8      236.28      222.38     45.33 o 
   9  -4   8      542.97      430.80     62.47 o 
  10  -4   8       49.87      -36.90     36.90 o 
 -11  -3   8      553.26      637.14     76.57 o 
 -10  -3   8       12.63       -4.15     23.36 o 
  -9  -3   8     1009.14      998.70     81.13 o 
  -8  -3   8        0.01      -27.23     27.23 o 
  -7  -3   8     1758.75     1889.65     70.07 o 
  -6  -3   8        1.61       10.53     10.04 o 
  -5  -3   8     3181.24     3200.19     54.67 o 
  -4  -3   8       94.91       62.32     10.29 o 
  -3  -3   8     4183.57     4390.74     56.52 o 
  -2  -3   8     1463.29     1390.61     38.40 o 
  -1  -3   8     2642.87     2665.39     35.69 o 
   0  -3   8    10856.82    11051.54     85.82 o 
   1  -3   8     1399.21     1467.55     30.72 o 
   2  -3   8     1956.01     1952.35     32.20 o 
   3  -3   8     1026.37      949.30     24.92 o 
   4  -3   8     2937.78     2940.32     54.96 o 
   5  -3   8      336.10      279.22     20.12 o 
   6  -3   8      927.21      956.82     48.51 o 
   7  -3   8        0.74      -21.01     21.01 o 
   8  -3   8      914.89     1038.09     87.62 o 
   9  -3   8        7.02       11.19     28.89 o 
 -12  -2   8      332.65      362.25     65.51 o 
 -11  -2   8       65.72       58.74     27.23 o 
 -10  -2   8      764.96      785.99     77.26 o 
  -9  -2   8      245.73      208.28     41.88 o 
  -8  -2   8     1254.97     1317.73     56.00 o 
  -7  -2   8     1751.98     1715.24     49.37 o 
  -6  -2   8     2812.06     2705.94     52.43 o 
  -5  -2   8     3289.32     3242.06     54.50 o 
  -4  -2   8     1800.30     1910.36     39.20 o 
  -3  -2   8     1245.14     1265.30     31.66 o 
  -2  -2   8      162.42      166.08     10.27 o 
  -1  -2   8     7029.36     6376.83    163.02 o 
   0  -2   8        1.96        5.49      4.03 o 
   1  -2   8     3156.06     3288.47     38.59 o 
   2  -2   8      236.77      258.35     14.74 o 
   3  -2   8     3381.32     3306.20     43.89 o 
   4  -2   8       22.05        6.34      8.34 o 
   5  -2   8     2386.15     2287.73     57.67 o 
   6  -2   8      110.61       94.48     24.12 o 
   7  -2   8      484.59      459.04     66.69 o 
   8  -2   8      206.00      173.59     40.63 o 
   9  -2   8      191.80      111.12     39.67 o 
 -12  -1   8      153.31      162.95     43.40 o 
 -11  -1   8      178.36      141.80     43.95 o 
 -10  -1   8      899.31      946.32     85.83 o 
  -9  -1   8      125.57      105.04     32.89 o 
  -8  -1   8     2251.41     2148.23     84.74 o 
  -7  -1   8      286.04      266.02     21.55 o 
  -6  -1   8     4114.97     4120.49     91.76 o 
  -5  -1   8       54.97       49.31     10.20 o 
  -4  -1   8     2227.13     2154.77     40.64 o 
  -3  -1   8       90.68       61.98      8.14 o 
  -2  -1   8     6077.41     6097.35     90.66 o 
  -1  -1   8        4.66       16.31     19.63 o 
   0  -1   8     1784.34     1892.64     68.36 o 
   1  -1   8      939.02      940.20     49.93 o 
   2  -1   8     1109.81     1106.95     18.89 o 
   3  -1   8      386.92      401.01     15.73 o 
   4  -1   8      403.80      368.12     41.12 o 
   5  -1   8      604.65      579.71     30.24 o 
   6  -1   8      579.79      598.23     41.13 o 
   7  -1   8      886.45      889.48     50.64 o 
   8  -1   8       55.27       68.28     33.31 o 
   9  -1   8      501.38      549.93     68.41 o 
 -12   0   8       11.78      -24.88     29.71 o 
 -11   0   8      942.33     1195.37    100.34 o 
 -10   0   8       32.28      -12.85     26.26 o 
  -9   0   8      744.43      811.32     43.96 o 
  -8   0   8       40.72       44.83     11.37 o 
  -7   0   8     3054.87     2957.62     99.24 o 
  -6   0   8      588.19      614.48     41.24 o 
  -5   0   8     1947.82     2022.90     43.22 o 
  -4   0   8     1194.26     1179.41     30.08 o 
  -3   0   8     1257.74     1263.87     45.72 o 
  -2   0   8       10.35       12.11      6.33 o 
  -1   0   8      977.13      925.53     50.73 o 
   0   0   8     1171.36     1178.77     67.10 o 
   1   0   8      466.63      473.64     52.93 o 
   2   0   8     2539.14     2500.48     88.66 o 
   3   0   8      411.13      412.34     12.64 o 
   4   0   8     1690.34     1730.27     47.91 o 
   5   0   8       27.79        8.94     14.30 o 
   6   0   8      970.74      995.27     64.54 o 
   7   0   8       45.52       52.65     17.55 o 
   8   0   8      382.97      435.63     58.05 o 
 -12   1   8      353.52      318.71     59.02 o 
 -11   1   8      102.12      134.75     43.12 o 
 -10   1   8      414.92      392.10     58.74 o 
  -9   1   8      371.74      337.78     30.08 o 
  -8   1   8      617.17      610.94     31.95 o 
  -7   1   8      288.60      354.45     21.08 o 
  -6   1   8      290.97      283.65     23.60 o 
  -5   1   8     1616.43     1645.90     36.58 o 
  -4   1   8      446.59      474.87     36.46 o 
  -3   1   8     1534.02     1544.03     39.30 o 
  -2   1   8      374.00      315.41     20.32 o 
  -1   1   8     2964.62     2935.00    126.18 o 
   0   1   8        4.73      -12.30     25.98 o 
   1   1   8     2948.23     2990.15    129.92 o 
   2   1   8      204.23      200.52     18.00 o 
   3   1   8     2231.07     2218.78     62.65 o 
   4   1   8      269.47      248.09     25.60 o 
   5   1   8     1166.86     1190.69     55.89 o 
   6   1   8      505.58      511.49     39.64 o 
   7   1   8      489.00      478.72     63.99 o 
 -12   2   8      382.97      380.21     66.89 o 
 -11   2   8      332.55      356.44     58.88 o 
 -10   2   8      329.53      257.07     48.23 o 
  -9   2   8      164.73      154.95     23.29 o 
  -8   2   8      407.89      423.47     34.73 o 
  -7   2   8       21.58       17.74      9.29 o 
  -6   2   8     1892.42     1813.30     61.51 o 
  -5   2   8        6.66        7.14      8.71 o 
  -4   2   8     2521.96     2397.79     39.35 o 
  -3   2   8      623.99      598.31     61.64 o 
  -2   2   8      925.96      900.29     75.05 o 
  -1   2   8      458.57      504.60     59.57 o 
   0   2   8     2607.65     2634.54    125.91 o 
   1   2   8     2362.77     2076.91    121.28 o 
   2   2   8     1383.93     1307.99     42.44 o 
   3   2   8     1497.41     1487.40     53.01 o 
   4   2   8      593.80      525.97     35.53 o 
   5   2   8     1120.06     1209.58     57.36 o 
   6   2   8      133.92      116.92     37.32 o 
   7   2   8      483.17      545.37     64.96 o 
 -12   3   8        3.68        1.11     22.53 o 
 -11   3   8      626.38      767.06     82.23 o 
 -10   3   8        0.19       27.09     27.09 o 
  -9   3   8     1143.82     1111.66     55.25 o 
  -8   3   8       44.77       28.84     15.36 o 
  -7   3   8      326.15      369.54     25.23 o 
  -6   3   8      340.89      304.04     27.36 o 
  -5   3   8     1882.02     1873.92     43.37 o 
  -4   3   8      791.03      781.58     44.57 o 
  -3   3   8      382.27      355.33     31.80 o 
  -2   3   8     4948.55     4869.79    172.48 o 
  -1   3   8     1126.54     1053.70     83.75 o 
   0   3   8     1735.52     1821.18    108.91 o 
   1   3   8       16.08       10.76     21.49 o 
   2   3   8     1533.79     1498.98     93.84 o 
   3   3   8       16.29       -8.82     29.09 o 
   4   3   8      974.57     1008.20     49.96 o 
   5   3   8        0.83      -25.57     28.75 o 
   6   3   8      592.73      619.45     71.45 o 
 -12   4   8      190.37      153.55     38.15 o 
 -11   4   8      242.65      375.93     56.53 o 
 -10   4   8      528.56      473.64     60.26 o 
  -9   4   8      420.84      376.92     46.78 o 
  -8   4   8      312.73      276.26     29.93 o 
  -7   4   8      828.18      768.21     44.56 o 
  -6   4   8      171.76      177.14     23.95 o 
  -5   4   8     2748.98     2716.93    160.88 o 
  -4   4   8      165.36      177.41     23.08 o 
  -3   4   8      780.60      765.20     32.66 o 
  -2   4   8      281.29      228.66     11.72 o 
  -1   4   8     3000.59     3144.53    147.33 o 
   0   4   8       20.54       25.17      6.39 o 
   1   4   8      659.93      577.93     29.16 o 
   2   4   8      223.91      181.85     19.36 o 
   3   4   8     1176.63     1185.42     97.02 o 
   4   4   8       62.74       36.63     25.98 o 
   5   4   8      238.96      241.73     49.89 o 
   6   4   8      230.26      145.95     42.98 o 
 -11   5   8       49.22       16.03     20.45 o 
 -10   5   8      667.34      644.74     71.04 o 
  -9   5   8        1.04        1.08     39.80 o 
  -8   5   8      591.18      537.87     40.68 o 
  -7   5   8       21.26       24.67     14.99 o 
  -6   5   8     1154.83     1331.64     96.33 o 
  -5   5   8      135.51      132.82     37.73 o 
  -4   5   8      638.84      605.25     35.22 o 
  -3   5   8      294.19      310.91     23.12 o 
  -2   5   8     2906.97     2593.61    264.53 o 
  -1   5   8      309.97      317.64     18.99 o 
   0   5   8      458.66      443.93     62.61 o 
   1   5   8      294.12      294.25     52.93 o 
   2   5   8      284.30      351.33     57.63 o 
   3   5   8      226.69      208.00     47.41 o 
   4   5   8      119.19      153.27     43.12 o 
   5   5   8      635.13      611.99     79.33 o 
   6   5   8       42.00       40.63     22.80 o 
  -9   6   8      336.32      361.45     35.38 o 
  -8   6   8      197.16      152.88     24.31 o 
  -7   6   8      683.53      675.43     73.11 o 
  -6   6   8      543.27      474.47     64.27 o 
  -5   6   8      280.48      274.27     28.01 o 
  -4   6   8      680.25      680.04     47.34 o 
  -3   6   8      404.71      413.11     61.78 o 
  -2   6   8      644.68      709.15     80.58 o 
  -1   6   8      640.56      638.11     76.15 o 
   0   6   8      628.73      583.24     73.39 o 
   1   6   8       63.37       43.95     30.13 o 
   2   6   8      866.01      813.91     87.35 o 
   3   6   8        0.19      -29.02     29.02 o 
   4   6   8      400.35      291.21     57.63 o 
  -8   7   8      173.40      193.49     45.75 o 
  -7   7   8      406.49      416.29     62.89 o 
  -6   7   8       84.72       86.15     24.60 o 
  -5   7   8      580.60      627.33     77.26 o 
  -4   7   8        0.34      -20.59     26.12 o 
  -3   7   8     1601.88     1649.25    122.45 o 
  -2   7   8       54.41       35.52     31.65 o 
  -1   7   8      716.50      768.58     86.38 o 
   0   7   8        7.97       65.23     34.14 o 
   1   7   8      607.77      619.18     77.54 o 
   2   7   8      271.11      186.58     44.78 o 
  -8   8   8      507.46      600.52     73.25 o 
  -7   8   8        4.86       20.18     31.37 o 
  -6   8   8      527.06      629.13     78.78 o 
  -5   8   8      138.77      126.05     44.23 o 
  -4   8   8      754.72      792.21     88.59 o 
  -3   8   8      111.49      112.92     39.11 o 
  -2   8   8      153.10      164.74     51.55 o 
  -1   8   8      155.46      183.13     48.23 o 
   0   8   8      200.03      120.93     41.60 o 
  -7   9   8      142.71      106.01     35.80 o 
  -6   9   8      187.63      182.85     49.89 o 
  -5   9   8      133.35      128.26     46.30 o 
   0 -15   9     1058.75     1080.93     98.40 o 
   1 -15   9        8.39      -18.80     28.61 o 
  -3 -14   9      474.10      463.55     68.28 o 
  -2 -14   9      200.68      166.27     42.29 o 
  -1 -14   9      968.14      973.40     93.71 o 
   0 -14   9      389.61      336.54     59.71 o 
   1 -14   9      434.89      515.10     67.45 o 
   2 -14   9      449.11      453.05     61.36 o 
   3 -14   9      146.28      128.26     40.22 o 
   4 -14   9      446.47      444.89     65.93 o 
  -5 -13   9      194.37      144.57     48.51 o 
  -4 -13   9      138.28      119.55     40.22 o 
  -3 -13   9      971.45      951.71     91.08 o 
  -2 -13   9      247.53      210.49     45.89 o 
  -1 -13   9      511.08      645.99     71.73 o 
   0 -13   9       11.86       -3.73     22.25 o 
   1 -13   9     1128.35     1261.02     95.78 o 
   2 -13   9        0.12       22.94     21.70 o 
   3 -13   9      888.08      942.72     85.00 o 
   4 -13   9       29.98      -19.76     26.54 o 
   5 -13   9      561.04      548.41     68.14 o 
   6 -13   9       70.43       17.97     32.06 o 
  -6 -12   9      471.74      318.57     61.09 o 
  -5 -12   9        4.73       40.91     32.89 o 
  -4 -12   9      871.84     1142.71     96.75 o 
  -3 -12   9        3.11       14.65     24.46 o 
  -2 -12   9     1165.83     1132.07     90.94 o 
  -1 -12   9       62.56       59.15     30.27 o 
   0 -12   9      632.23      648.61     68.00 o 
   1 -12   9      178.68      177.60     40.36 o 
   2 -12   9     1268.34     1314.64     92.32 o 
   3 -12   9       87.18       98.82     30.54 o 
   4 -12   9      257.23      255.55     45.33 o 
   5 -12   9      485.37      549.93     65.37 o 
   6 -12   9      531.70      512.89     64.41 o 
   7 -12   9      407.40      495.34     68.28 o 
  -7 -11   9      404.67      464.38     63.44 o 
  -6 -11   9       58.19       -4.84     34.69 o 
  -5 -11   9      794.99      862.56     84.45 o 
  -4 -11   9      191.85      241.31     46.30 o 
  -3 -11   9      834.84      778.67     74.36 o 
  -2 -11   9      321.98      325.76     48.10 o 
  -1 -11   9      353.48      285.40     46.16 o 
   0 -11   9     1010.08      989.58     77.95 o 
   1 -11   9     1005.15      939.54     75.74 o 
   2 -11   9      618.63      618.62     62.33 o 
   3 -11   9      409.85      338.89     47.82 o 
   4 -11   9      897.96      877.76     76.57 o 
   5 -11   9       54.33       81.13     31.10 o 
   6 -11   9     1035.72     1015.56     86.38 o 
   7 -11   9        6.16       20.04     28.89 o 
  -8 -10   9      165.16      160.32     40.77 o 
  -7 -10   9      500.15      539.01     66.48 o 
  -6 -10   9      493.50      -17.00     29.58 o 
  -5 -10   9      742.73      699.06     77.40 o 
  -4 -10   9      467.76      408.68     56.94 o 
  -3 -10   9      442.70      570.53     62.89 o 
  -2 -10   9      412.32      415.46     51.83 o 
  -1 -10   9     2388.90     2505.73    116.51 o 
   0 -10   9      440.72      436.05     50.86 o 
   1 -10   9     1606.02     1594.93     91.08 o 
   2 -10   9       71.00       75.60     26.81 o 
   3 -10   9      836.33     1033.11     75.60 o 
   4 -10   9      372.72      425.13     51.41 o 
   5 -10   9     1332.66     1250.38     89.01 o 
   6 -10   9      166.46      146.64     36.07 o 
   7 -10   9      661.26      611.02     67.72 o 
   8 -10   9      382.22      357.50     40.12 o 
  -9  -9   9       84.24       64.96     30.41 o 
  -8  -9   9      476.41      688.42     75.19 o 
  -7  -9   9        4.94       13.13     19.90 o 
  -5  -9   9      120.27       95.23     33.45 o 
  -4  -9   9     2360.07     2480.02    122.73 o 
  -3  -9   9       24.17        6.63     23.91 o 
  -2  -9   9     1130.69     1225.36     80.44 o 
  -1  -9   9      330.60      308.90     42.43 o 
   0  -9   9     2194.01     2220.33    101.86 o 
   1  -9   9      193.77      218.92     36.35 o 
   2  -9   9      634.51      571.36     54.45 o 
   3  -9   9     3376.39     3170.79    124.39 o 
   4  -9   9      596.34      557.40     56.39 o 
   5  -9   9      369.17      371.37     48.37 o 
   6  -9   9      112.07       39.53     25.02 o 
   7  -9   9     1157.26     1230.53     66.26 o 
   8  -9   9       30.22        6.77     40.56 o 
   9  -9   9      530.45      583.24     70.62 o 
  -9  -8   9      620.57      769.41     81.13 o 
  -8  -8   9        0.44      -23.91     23.91 o 
  -7  -8   9      925.44      795.81     73.53 o 
  -6  -8   9      567.89      598.03     61.50 o 
  -5  -8   9     1379.59     1334.68     95.23 o 
  -4  -8   9      403.57      443.51     53.63 o 
  -3  -8   9     2050.70     2247.83    106.14 o 
  -2  -8   9     1869.18     1741.16     90.25 o 
  -1  -8   9      277.26      286.09     38.97 o 
   0  -8   9     1363.23     1360.87     53.87 o 
   1  -8   9      470.74      521.49     34.93 o 
   2  -8   9     3275.42     3151.58    114.30 o 
   3  -8   9      186.60      185.06     33.45 o 
   4  -8   9     1775.14     1563.42     86.10 o 
   5  -8   9       19.39       -4.15     23.50 o 
   6  -8   9      961.04      961.04     96.47 o 
   7  -8   9        1.07      -18.82     18.82 o 
   8  -8   9     1011.04     1089.22     93.29 o 
   9  -8   9       30.41       -7.46     13.82 o 
 -10  -7   9      431.10      480.00     68.97 o 
  -9  -7   9      149.44      220.17     44.78 o 
  -8  -7   9      361.76      289.13     46.44 o 
  -7  -7   9     1743.45     1699.97    101.58 o 
  -6  -7   9      558.58      581.72     57.63 o 
  -4  -7   9      660.88      630.09     58.32 o 
  -3  -7   9     3210.56     3146.32    118.31 o 
  -2  -7   9      633.46      604.90     35.86 o 
  -1  -7   9     1947.00     1968.18     60.12 o 
   0  -7   9      122.03       90.82     16.04 o 
   1  -7   9     2295.40     2309.07     65.57 o 
   2  -7   9       90.51      114.67     36.28 o 
   3  -7   9     6158.85     6226.80    115.65 o 
   4  -7   9       54.90       71.32     25.85 o 
   5  -7   9      519.01      461.42     45.26 o 
   6  -7   9      274.06      312.10     42.57 o 
   7  -7   9      842.73      902.64     79.75 o 
   8  -7   9      190.54       95.09     38.97 o 
   9  -7   9      248.35      212.70     50.03 o 
 -10  -6   9      505.80      587.66     69.10 o 
  -9  -6   9       23.15      -26.40     26.40 o 
  -8  -6   9     1405.58     1465.57     97.44 o 
  -7  -6   9        9.86       -2.49     19.63 o 
  -6  -6   9     2394.69     2424.32    108.63 o 
  -5  -6   9       21.13        1.80     17.97 o 
  -4  -6   9     2141.70     2127.71     68.01 o 
  -3  -6   9      210.41      206.24     22.67 o 
  -2  -6   9     2022.33     2084.62     51.36 o 
  -1  -6   9     1468.02     1523.73     36.21 o 
   0  -6   9     2658.99     2818.49     57.36 o 
   1  -6   9      779.16      803.95     32.20 o 
   2  -6   9     1224.14     1092.05     38.20 o 
   3  -6   9     1967.72     2091.35     54.09 o 
   4  -6   9     2764.01     2661.83     54.07 o 
   5  -6   9     1218.09     1237.96     44.15 o 
   6  -6   9      290.31      317.33     46.58 o 
   7  -6   9      772.79      816.54     75.05 o 
   8  -6   9      185.34      173.04     42.43 o 
   9  -6   9      417.02      353.95     59.02 o 
 -11  -5   9      388.93      417.39     65.51 o 
 -10  -5   9       84.21      110.57     43.54 o 
  -9  -5   9      727.73      759.18     72.01 o 
  -8  -5   9      378.96      383.94     51.14 o 
  -7  -5   9     1375.44     1451.75     88.04 o 
  -6  -5   9      449.27      509.58     49.62 o 
  -5  -5   9     1586.43     1572.40     78.09 o 
  -4  -5   9      510.47      490.78     68.69 o 
  -3  -5   9     1131.01     1203.48     34.99 o 
  -2  -5   9     2074.54     2042.77     43.40 o 
  -1  -5   9      551.91      549.94     19.42 o 
   0  -5   9     2940.66     2956.78     50.12 o 
   1  -5   9      447.96      466.47     23.83 o 
   2  -5   9     2879.22     2947.23     58.27 o 
   3  -5   9      367.30      353.03     19.48 o 
   4  -5   9     4325.01     4274.06     65.33 o 
   5  -5   9        3.82        0.07     10.40 o 
   6  -5   9      816.53      823.72     46.62 o 
   7  -5   9      202.54      206.83     25.88 o 
   8  -5   9      673.13      622.35     68.97 o 
   9  -5   9      137.57      101.17     41.74 o 
 -11  -4   9      179.84      220.03     46.99 o 
 -10  -4   9      264.89      274.90     48.51 o 
  -9  -4   9      632.52      663.68     68.00 o 
  -8  -4   9      970.07     1040.13     53.51 o 
  -7  -4   9      891.16      899.27     48.40 o 
  -6  -4   9      125.70       91.52     22.87 o 
  -5  -4   9     1346.77     1415.49     38.87 o 
  -4  -4   9      846.44      844.64     28.96 o 
  -3  -4   9     3761.71     3727.05     80.00 o 
  -2  -4   9      542.19      572.01     22.91 o 
  -1  -4   9     2901.29     2802.46     39.15 o 
   0  -4   9      338.79      302.24     16.39 o 
   1  -4   9     2671.49     2755.29     46.26 o 
   2  -4   9      647.56      623.48     30.78 o 
   3  -4   9     1447.82     1461.68     34.67 o 
   4  -4   9     1285.34     1311.96     35.32 o 
   5  -4   9      900.15      850.69     47.62 o 
   6  -4   9      597.20      517.79     72.77 o 
   7  -4   9      387.54      374.91     33.49 o 
   8  -4   9      646.07      752.27     75.32 o 
   9  -4   9       31.71       20.04     28.75 o 
 -11  -3   9       13.35       42.57     26.12 o 
 -10  -3   9      357.63      421.81     56.67 o 
  -9  -3   9      116.57      113.47     32.48 o 
  -8  -3   9     2595.57     2619.19     82.02 o 
  -7  -3   9        2.45      -13.58     13.58 o 
  -6  -3   9     1956.21     1973.85     54.63 o 
  -5  -3   9       32.25       11.42      9.67 o 
  -4  -3   9     3418.74     3600.08     56.01 o 
  -3  -3   9        4.46        3.82      7.34 o 
  -2  -3   9     2217.71     2253.74     53.86 o 
  -1  -3   9     2730.98     2614.45     35.99 o 
   0  -3   9      750.80      723.16     20.89 o 
   1  -3   9     1209.94     1188.70     29.16 o 
   2  -3   9      861.38      819.15     42.18 o 
   3  -3   9     2193.41     2302.67     52.72 o 
   4  -3   9       69.14       56.59      9.39 o 
   5  -3   9      791.30      781.29     47.20 o 
   6  -3   9        9.83       27.58     15.35 o 
   7  -3   9      673.36      754.91     46.26 o 
   8  -3   9       13.78       18.11     23.08 o 
   9  -3   9      466.31      442.54     62.06 o 
 -12  -2   9       13.31      117.06     38.70 o 
 -11  -2   9      380.94      431.63     62.47 o 
 -10  -2   9       61.40       91.36     35.38 o 
  -9  -2   9     1233.05     1336.48     93.15 o 
  -8  -2   9      385.22      423.48     27.60 o 
  -7  -2   9      851.18      809.34     50.30 o 
  -6  -2   9     2095.46     2057.11     47.17 o 
  -5  -2   9     1639.31     1667.57     40.31 o 
  -4  -2   9     2144.65     2081.88     41.44 o 
  -3  -2   9     1923.31     1958.93     35.62 o 
  -2  -2   9     2559.54     2346.34    111.86 o 
  -1  -2   9      619.51      604.80     59.57 o 
   0  -2   9     1463.68     1491.69     89.28 o 
   1  -2   9       15.49       21.36      7.87 o 
   2  -2   9     2152.76     2219.78     30.91 o 
   3  -2   9       35.48       41.37      7.32 o 
   4  -2   9     1143.96     1151.84     30.36 o 
   5  -2   9       23.43       12.49     13.06 o 
   6  -2   9      954.11      913.44     50.24 o 
   7  -2   9       37.44       47.35     17.40 o 
   8  -2   9      381.41      355.20     51.83 o 
 -12  -1   9      251.26      299.91     55.01 o 
 -11  -1   9      231.73      272.96     51.69 o 
 -10  -1   9      334.95      379.94     56.53 o 
  -9  -1   9      337.95      330.61     31.41 o 
  -8  -1   9       55.78       40.14     24.39 o 
  -7  -1   9     1764.52     1719.27     52.13 o 
  -6  -1   9      142.61      117.47     13.86 o 
  -5  -1   9     2632.09     2727.92     50.43 o 
  -4  -1   9      429.59      386.23     22.46 o 
  -3  -1   9     2140.92     2096.62     69.52 o 
  -2  -1   9       87.33       68.32     10.13 o 
  -1  -1   9     3214.67     3250.12    132.13 o 
   0  -1   9      245.65      290.65     45.19 o 
   1  -1   9     2570.36     2622.37    122.04 o 
   2  -1   9      306.99      312.00     42.43 o 
   3  -1   9     1615.73     1471.64     37.46 o 
   4  -1   9      299.56      261.97     16.29 o 
   5  -1   9      611.39      643.74     40.74 o 
   6  -1   9      855.52      855.17     49.38 o 
   7  -1   9      189.91      184.92     26.60 o 
 -12   0   9      437.16      377.72     64.54 o 
 -11   0   9      126.87      166.82     46.02 o 
 -10   0   9      978.54      993.03     86.10 o 
  -9   0   9       52.43       37.19     16.61 o 
  -8   0   9      153.57      217.83     25.87 o 
  -7   0   9      111.31      104.19     19.59 o 
  -6   0   9     1057.75     1035.98     54.85 o 
  -5   0   9      250.93      259.97     18.62 o 
  -4   0   9      483.93      484.32     20.17 o 
  -3   0   9     3004.79     2905.33    149.20 o 
  -2   0   9     1740.85     1728.58    100.34 o 
  -1   0   9     1081.85     1055.36     80.30 o 
   0   0   9      802.03      881.77     74.91 o 
   1   0   9     2724.34     2664.80    127.01 o 
   2   0   9     1175.63     1107.60     33.34 o 
   3   0   9     1860.09     2001.29     57.32 o 
   4   0   9       89.38       71.29     14.99 o 
   5   0   9     1586.64     1636.35     64.26 o 
   6   0   9        0.36        5.39     20.04 o 
   7   0   9      784.36      729.05     69.93 o 
 -12   1   9       90.20      136.27     41.05 o 
 -11   1   9      605.03      663.13     76.57 o 
 -10   1   9       60.93      131.71     37.45 o 
  -9   1   9      533.38      486.70     38.35 o 
  -8   1   9      157.03      128.75     21.90 o 
  -7   1   9      677.63      641.99     56.11 o 
  -6   1   9      708.54      704.32     39.91 o 
  -5   1   9      596.14      606.00     26.50 o 
  -4   1   9      254.11      247.67     13.33 o 
  -3   1   9      108.74       99.62     28.47 o 
  -2   1   9     5247.15     5208.95    176.77 o 
  -1   1   9       53.99       26.95     28.33 o 
   0   1   9     2257.58     2440.63    125.22 o 
   1   1   9        4.32       15.34     23.91 o 
   2   1   9     2648.32     2449.49    108.63 o 
   3   1   9       62.64       41.16     16.45 o 
   4   1   9     1463.31     1531.80     58.05 o 
   5   1   9      426.52      372.89     55.84 o 
   6   1   9      594.89      532.80     65.10 o 
 -12   2   9      164.16      139.31     41.60 o 
 -11   2   9      315.37      371.64     57.63 o 
 -10   2   9      117.00      117.89     35.52 o 
  -9   2   9      749.79      739.89     56.87 o 
  -8   2   9       93.94      110.07     21.48 o 
  -7   2   9     1651.67     1574.14     59.56 o 
  -6   2   9       19.04       14.33      8.09 o 
  -5   2   9      978.85      982.05     39.07 o 
  -4   2   9        6.16       12.38     17.76 o 
  -3   2   9     6117.32     6209.23    133.65 o 
  -2   2   9        7.85       10.50     27.09 o 
  -1   2   9     1088.37     1080.66     86.24 o 
   0   2   9      429.34      402.46     56.53 o 
   1   2   9      685.89      617.10     67.72 o 
   2   2   9      425.55      414.20     21.25 o 
   3   2   9      410.53      453.88     59.02 o 
   4   2   9     1234.69     1289.90     98.82 o 
   5   2   9      203.38      192.66     43.95 o 
   6   2   9      330.84      342.76     57.77 o 
 -11   3   9        0.58      -26.95     26.95 o 
 -10   3   9      461.45      488.02     59.15 o 
  -9   3   9       90.56      106.81     46.71 o 
  -8   3   9     1435.72     1481.99     78.50 o 
  -7   3   9      341.59      243.04     26.60 o 
  -6   3   9     1110.99     1053.59     46.97 o 
  -5   3   9      738.98      723.59     33.02 o 
  -4   3   9     1462.54     1541.44    102.14 o 
  -3   3   9     1214.29     1115.41     30.13 o 
  -2   3   9     2714.87     2669.64    136.83 o 
  -1   3   9      528.94      556.98     69.66 o 
   0   3   9      290.10      255.41     47.27 o 
   1   3   9      736.61      719.10     75.05 o 
   2   3   9       96.38      117.89     35.93 o 
   3   3   9      253.13      218.65     46.71 o 
   4   3   9        6.16       21.56     25.71 o 
   5   3   9      508.51      530.86     68.97 o 
   6   3   9       38.88        9.95     20.04 o 
 -10   4   9      180.98      196.26     41.19 o 
  -9   4   9      450.02      457.60     38.45 o 
  -8   4   9      381.00      325.18     32.40 o 
  -7   4   9      108.44      108.05     19.92 o 
  -6   4   9     1265.61     1202.42     94.26 o 
  -5   4   9      105.50       70.90     34.55 o 
  -4   4   9     1922.69     2030.62     57.85 o 
  -3   4   9      392.31      345.96     18.23 o 
  -2   4   9     1225.10     1293.91    102.41 o 
  -1   4   9      160.37      102.00     33.17 o 
   0   4   9      918.47      792.77     81.68 o 
   1   4   9       70.36       78.23     34.28 o 
   2   4   9      692.43      817.78     85.83 o 
   3   4   9        1.45      -23.91     28.19 o 
   4   4   9      314.42      348.84     61.64 o 
   5   4   9      179.67      236.34     50.86 o 
   6   4   9      193.75      277.25     49.20 o 
  -9   5   9      384.13      400.53     54.73 o 
  -8   5   9       15.19       35.24     25.02 o 
  -7   5   9      653.01      655.66     73.25 o 
  -6   5   9        4.76      -23.36     26.26 o 
  -5   5   9      866.77      929.60     46.71 o 
  -4   5   9       34.09       16.03     29.02 o 
  -3   5   9      270.66      241.45     50.58 o 
  -2   5   9      222.65      183.54     47.68 o 
  -1   5   9     1033.90      977.14     95.09 o 
   0   5   9      456.41      396.66     61.92 o 
   1   5   9      645.31      700.72     80.44 o 
   2   5   9      263.31      291.48     55.42 o 
   3   5   9      137.36      268.40     53.49 o 
   4   5   9      418.38      377.03     64.82 o 
  -8   6   9      360.86      404.40     62.33 o 
  -7   6   9      104.31      102.00     35.52 o 
  -6   6   9      398.89      514.41     67.17 o 
  -5   6   9      341.52      399.42     63.85 o 
  -4   6   9      248.86      231.50     54.73 o 
  -3   6   9      312.84      242.83     54.59 o 
  -2   6   9      116.87      121.76     40.91 o 
  -1   6   9      739.44      589.46     79.19 o 
   0   6   9      121.22      125.36     38.01 o 
   1   6   9      527.80      514.00     76.15 o 
   2   6   9        5.52       -1.38     22.11 o 
  -8   7   9      203.73      188.10     46.16 o 
  -7   7   9      161.36      174.42     49.48 o 
  -6   7   9      294.35      205.93     48.51 o 
  -5   7   9       16.33       11.89     26.67 o 
  -4   7   9      572.67      615.17     80.85 o 
  -3   7   9       10.22       42.43     37.18 o 
  -2   7   9      712.75      729.60     86.93 o 
  -1   7   9       10.11       59.98     39.94 o 
   0   7   9      485.85      488.84     72.84 o 
  -8   8   9        5.32      -27.64     27.64 o 
  -7   8   9      292.99      225.70     52.10 o 
  -6   8   9       17.34       44.23     26.40 o 
  -5   8   9      478.59      442.54     70.35 o 
  -3 -14  10       17.14       61.09     37.04 o 
  -2 -14  10      584.88      650.83     77.26 o 
  -1 -14  10      289.12      234.13     48.37 o 
   0 -14  10      636.12      660.50     75.32 o 
   1 -14  10      336.23      300.47     55.70 o 
   2 -14  10      205.56      102.55     34.41 o 
   3 -14  10      236.63      239.38     48.65 o 
   4 -14  10      120.08       79.61     31.24 o 
  -5 -13  10      350.18      460.79     73.53 o 
  -4 -13  10      278.62      408.27     63.58 o 
  -3 -13  10      305.65      311.66     55.42 o 
  -2 -13  10      484.47      467.84     63.58 o 
  -1 -13  10      105.52       72.28     31.37 o 
   0 -13  10      559.02      654.14     70.21 o 
   1 -13  10       14.75       34.69     28.89 o 
   2 -13  10      397.12      353.95     55.15 o 
   3 -13  10       17.40      -17.97     22.25 o 
   4 -13  10      758.57      697.54     73.67 o 
   5 -13  10        0.87        4.56     23.22 o 
  -6 -12  10       78.52       62.89     34.41 o 
  -5 -12  10      721.46      826.49     87.76 o 
  -4 -12  10       43.90       55.70     31.24 o 
  -3 -12  10      565.47      675.84     74.36 o 
  -2 -12  10        0.81       -7.60     27.64 o 
  -1 -12  10      556.55      642.12     69.10 o 
   0 -12  10        2.07        2.21     20.32 o 
   1 -12  10      908.07      997.73     82.79 o 
   2 -12  10      508.01      522.29     62.89 o 
   3 -12  10      250.11      268.82     47.96 o 
   4 -12  10      195.60      247.39     44.92 o 
   5 -12  10      434.11      429.14     59.84 o 
   6 -12  10      508.67      497.00     65.23 o 
  -7 -11  10       56.50        5.11     18.66 o 
  -6 -11  10      568.97       86.66     38.28 o 
  -5 -11  10       64.61       20.73     31.93 o 
  -4 -11  10     1564.53     1561.07    109.18 o 
  -3 -11  10      147.48      165.57     38.84 o 
  -2 -11  10      303.78      353.68     50.03 o 
  -1 -11  10      279.07      315.81     47.82 o 
   0 -11  10     1101.70     1186.38     85.55 o 
   1 -11  10      640.15      633.55     64.41 o 
   2 -11  10      145.03      136.14     34.41 o 
   3 -11  10     1134.18     1125.71     82.10 o 
   4 -11  10      357.61      300.74     48.37 o 
   5 -11  10      752.14      737.76     73.11 o 
   6 -11  10       63.26       77.67     32.34 o 
   7 -11  10      769.10      790.83     80.30 o 
  -8 -10  10      371.06      300.33     54.04 o 
  -7 -10  10      417.14      382.01     56.94 o 
  -5 -10  10      883.32      875.00     83.75 o 
  -4 -10  10      678.28      802.58     77.81 o 
  -3 -10  10        4.48       33.45     26.54 o 
  -2 -10  10     1236.38     1298.75     87.49 o 
  -1 -10  10      866.56      790.42     67.45 o 
   0 -10  10     2025.08     2081.56    106.14 o 
   1 -10  10        0.27       30.27     26.12 o 
   2 -10  10     3880.91     3994.10    144.43 o 
   3 -10  10        3.29      -20.59     20.59 o 
   4 -10  10      800.66      797.60     70.21 o 
   5 -10  10       77.32       71.04     29.85 o 
   6 -10  10      706.34      768.99     73.39 o 
   7 -10  10       86.16       23.08     27.37 o 
   8 -10  10      298.76      226.94     44.78 o 
  -9  -9  10      319.79      352.29     55.84 o 
  -8  -9  10       40.94       38.97     22.80 o 
  -7  -9  10     1005.03      952.26     83.89 o 
  -5  -9  10     1719.12     1770.73    110.71 o 
  -4  -9  10        7.59        1.52     20.04 o 
  -3  -9  10     1072.23     1077.75     80.30 o 
  -2  -9  10      282.32      231.36     39.80 o 
  -1  -9  10     2323.59     2369.73    108.08 o 
   0  -9  10      423.06      429.14     49.06 o 
   1  -9  10      756.79      835.20     63.99 o 
   2  -9  10     2035.52     1882.40     95.64 o 
   3  -9  10     3227.46     3174.93    125.77 o 
   4  -9  10      428.39      394.45     48.51 o 
   5  -9  10      521.26      531.00     54.73 o 
   6  -9  10      629.58      609.50     64.82 o 
   7  -9  10      347.32      317.53     36.21 o 
   8  -9  10      197.28      183.71     30.40 o 
  -9  -8  10       16.65       34.55     21.01 o 
  -8  -8  10      523.41      700.44     71.87 o 
  -7  -8  10       84.06      115.68     30.68 o 
  -6  -8  10     1509.16     1603.91     96.47 o 
  -5  -8  10      198.50       63.71     27.09 o 
  -4  -8  10      889.37      958.75     74.63 o 
  -3  -8  10     1124.70     1021.50     75.19 o 
  -2  -8  10      863.62      843.77     65.65 o 
  -1  -8  10     1454.69     1462.98     61.23 o 
   0  -8  10      711.76      706.76     39.82 o 
   1  -8  10     1899.11     1903.36     78.50 o 
   2  -8  10      189.40      198.19     33.72 o 
   3  -8  10     2887.10     2864.10    112.23 o 
   4  -8  10       34.71       12.99     19.35 o 
   5  -8  10      736.77      688.28     61.23 o 
   6  -8  10       12.49      -12.21     17.42 o 
   7  -8  10     1027.69     1105.76     61.85 o 
   8  -8  10       10.91       -4.74     15.59 o 
 -10  -7  10      118.30      189.90     42.71 o 
  -9  -7  10      332.49      324.51     52.24 o 
  -8  -7  10      276.03      261.91     43.67 o 
  -7  -7  10      331.60      342.34     47.54 o 
  -6  -7  10      957.24     1023.57     75.05 o 
  -4  -7  10     2248.91     2024.62    102.14 o 
  -3  -7  10      403.47      339.58     43.54 o 
  -2  -7  10     2416.40     2359.88     69.00 o 
  -1  -7  10        1.31       -2.48      8.59 o 
   0  -7  10      863.67      911.99     36.50 o 
   1  -7  10        3.40        5.02     10.21 o 
   2  -7  10     1866.81     1915.79     53.56 o 
   3  -7  10        4.83        9.34     10.74 o 
   4  -7  10     1417.66     1449.40     78.36 o 
   5  -7  10      211.86      186.43     23.67 o 
   6  -7  10     1107.52     1133.82     56.42 o 
   7  -7  10      242.11      213.41     30.20 o 
   8  -7  10      170.01      136.25     30.89 o 
   9  -7  10      356.87      315.95     52.24 o 
 -10  -6  10      166.02      124.25     34.83 o 
  -9  -6  10     1113.43     1186.66     93.01 o 
  -8  -6  10      113.18      145.95     33.58 o 
  -7  -6  10      839.06     1062.55     78.09 o 
  -6  -6  10       22.17       34.41     20.18 o 
  -5  -6  10     1155.66     1190.67     71.32 o 
  -4  -6  10        2.85       -1.93     21.28 o 
  -3  -6  10     3044.77     3183.83    109.11 o 
  -2  -6  10       23.99       12.98     10.68 o 
  -1  -6  10     1974.32     2028.90     42.09 o 
   0  -6  10      180.97      203.22     17.75 o 
   1  -6  10     2073.11     2076.38     51.28 o 
   2  -6  10      654.24      708.16     31.69 o 
   3  -6  10      629.02      676.01     32.19 o 
   4  -6  10      533.64      573.06     51.21 o 
   5  -6  10      268.72      281.92     23.06 o 
   6  -6  10      826.06      851.21     39.16 o 
   7  -6  10       32.48       13.87     38.63 o 
   8  -6  10      679.62      715.37     71.32 o 
 -11  -5  10        0.76      -25.98     25.98 o 
 -10  -5  10      722.58      727.67     76.84 o 
  -9  -5  10        7.41       11.19     21.56 o 
  -8  -5  10     1058.02     1108.30     81.41 o 
  -7  -5  10       83.56       86.38     25.71 o 
  -6  -5  10     1537.91     1631.28     85.83 o 
  -5  -5  10      727.12      755.56     42.58 o 
  -4  -5  10     3192.64     3285.87     65.21 o 
  -3  -5  10      235.94      257.74     20.47 o 
  -2  -5  10      711.21      773.01     30.95 o 
  -1  -5  10      980.73      943.03     27.15 o 
   0  -5  10      369.95      389.91     21.73 o 
   1  -5  10     2460.88     2480.64     52.55 o 
   2  -5  10       66.90       54.17     11.30 o 
   3  -5  10     1504.32     1542.34     44.79 o 
   4  -5  10       93.74       63.99     11.31 o 
   5  -5  10     1585.65     1627.85     49.34 o 
   6  -5  10       65.51       28.94     11.57 o 
   7  -5  10      744.98      748.03     55.28 o 
   8  -5  10      197.56      212.01     46.85 o 
 -11  -4  10      379.37      520.08     68.83 o 
 -10  -4  10      189.82      221.00     47.13 o 
  -9  -4  10      643.39      643.92     67.58 o 
  -8  -4  10      655.71      679.85     64.54 o 
  -7  -4  10      322.82      316.85     30.25 o 
  -6  -4  10     1491.15     1639.68     61.99 o 
  -5  -4  10      147.18      108.20     15.34 o 
  -4  -4  10     1436.73     1487.34     42.69 o 
  -3  -4  10       90.47      123.72     13.22 o 
  -2  -4  10     3001.77     2832.73     50.17 o 
  -1  -4  10       48.53       47.91      8.31 o 
   0  -4  10     4055.58     4113.41     59.72 o 
   1  -4  10      107.28       88.92     11.19 o 
   2  -4  10     1717.02     1767.57     41.82 o 
   3  -4  10      868.26      931.02     32.78 o 
   4  -4  10      587.00      570.78     28.67 o 
   5  -4  10      615.75      602.77     29.97 o 
   6  -4  10      532.03      508.50     29.40 o 
   7  -4  10      451.72      463.25     45.75 o 
 -11  -3  10      456.94      499.63     68.14 o 
 -10  -3  10      108.04      136.69     39.80 o 
  -9  -3  10      218.39      334.19     49.34 o 
  -8  -3  10        5.98      -12.61     33.38 o 
  -7  -3  10     1197.05     1217.80     55.19 o 
  -6  -3  10        9.33        2.71     12.65 o 
  -5  -3  10     2203.41     2100.80     51.98 o 
  -4  -3  10     1267.15     1255.03     37.20 o 
  -3  -3  10     1459.39     1455.15     35.52 o 
  -2  -3  10     1717.58     1595.83     29.72 o 
  -1  -3  10     1963.49     1798.54     50.17 o 
   0  -3  10     1324.55     1164.56     50.26 o 
   1  -3  10     1984.41     1938.91     35.00 o 
   2  -3  10     1191.10     1187.69     31.68 o 
   3  -3  10      374.55      383.86     16.89 o 
   4  -3  10     1434.55     1386.90     39.03 o 
   5  -3  10      178.07      157.83     16.19 o 
   6  -3  10      632.24      713.17     44.51 o 
 -12  -2  10      266.79      334.47     59.29 o 
 -11  -2  10        0.20        1.38     17.83 o 
 -10  -2  10      717.98      765.40     76.84 o 
  -9  -2  10       92.53       66.54     17.73 o 
  -8  -2  10      448.44      386.68     33.72 o 
  -7  -2  10      299.58      267.94     27.83 o 
  -6  -2  10      565.87      596.72     35.46 o 
  -5  -2  10      387.47      316.60     21.03 o 
  -4  -2  10       59.56       29.32     10.00 o 
  -3  -2  10     5606.25     5200.88    169.08 o 
  -2  -2  10     1315.88     1321.23     44.99 o 
  -1  -2  10     2707.79     2846.41    130.75 o 
   0  -2  10      466.62      489.67     56.53 o 
   1  -2  10     2053.47     2094.69    114.16 o 
   2  -2  10       60.39       43.05     10.06 o 
   3  -2  10     2243.93     2225.30     33.35 o 
   4  -2  10        8.12       12.89     11.28 o 
   5  -2  10      834.10      789.19     45.03 o 
   6  -2  10       10.63        8.71     20.45 o 
 -12  -1  10       86.37       96.47     29.99 o 
 -11  -1  10      309.37      204.69     50.03 o 
 -10  -1  10      365.64      425.55     59.02 o 
  -9  -1  10      120.76      123.71     35.80 o 
  -8  -1  10      542.72      542.75     45.33 o 
  -7  -1  10      552.85      523.52     37.22 o 
  -6  -1  10      611.44      573.28     29.14 o 
  -5  -1  10       14.95        7.38      8.31 o 
  -4  -1  10     5127.12     5023.23    103.81 o 
  -3  -1  10       48.86       64.46     12.67 o 
  -2  -1  10     1085.22      989.59    106.63 o 
  -1  -1  10      109.69       75.05     27.64 o 
   0  -1  10     1241.57     1264.20     90.53 o 
   1  -1  10      175.60      239.10     45.61 o 
   2  -1  10     2191.17     2290.12    122.59 o 
   3  -1  10      370.62      393.68     25.72 o 
   4  -1  10      905.62      885.75     43.26 o 
   5  -1  10      521.37      607.43     67.58 o 
   6  -1  10      467.78      574.67     63.99 o 
 -12   0  10       96.93      -30.54     30.54 o 
 -11   0  10      515.78      643.50     74.22 o 
 -10   0  10       21.88       26.81     26.26 o 
  -9   0  10      962.07     1021.49     54.51 o 
  -8   0  10        7.12      -17.41     17.41 o 
  -7   0  10     1487.57     1531.72    118.03 o 
  -6   0  10       56.98       43.00     16.97 o 
  -5   0  10      765.87      835.14     34.26 o 
  -4   0  10      530.86      518.89     30.00 o 
  -3   0  10     6108.25     5987.18     76.44 o 
  -2   0  10       43.74       47.82     28.47 o 
  -1   0  10      533.35      624.15     65.93 o 
   0   0  10     1130.89     1129.58     88.32 o 
   1   0  10     1026.99      803.27     74.77 o 
   2   0  10      423.53      522.57     63.58 o 
   3   0  10       39.63       31.24     23.91 o 
   4   0  10     1295.35     1219.56     96.06 o 
   5   0  10        1.84      -25.43     25.43 o 
   6   0  10     1032.88     1032.01     88.32 o 
 -12   1  10      444.70      369.29     60.81 o 
 -11   1  10       34.72       76.71     33.31 o 
 -10   1  10      355.51      366.81     53.49 o 
  -9   1  10      138.11      133.35     23.55 o 
  -8   1  10      647.30      680.07     44.03 o 
  -7   1  10     1128.70     1182.29     53.24 o 
  -6   1  10      849.97      855.79     33.68 o 
  -5   1  10     1329.49     1220.01     44.88 o 
  -4   1  10     1526.87     1557.73     48.63 o 
  -3   1  10     1859.44     1476.48    153.20 o 
  -2   1  10      338.12      299.36     51.14 o 
  -1   1  10     1359.31     1315.33     97.16 o 
   0   1  10       16.54       52.66     31.37 o 
   1   1  10     1251.71     1225.64     95.50 o 
   2   1  10      123.47       93.57     33.31 o 
   3   1  10      688.90      832.43     81.54 o 
   4   1  10      284.69      220.86     48.51 o 
   5   1  10      460.45      380.77     58.88 o 
   6   1  10      219.99      287.47     51.97 o 
 -11   2  10      182.16      228.32     45.75 o 
 -10   2  10      351.61      452.63     56.94 o 
  -9   2  10      165.75      139.84     25.57 o 
  -8   2  10     1141.35     1201.81     56.45 o 
  -7   2  10        8.24        9.02     30.75 o 
  -6   2  10      937.14      898.46    112.57 o 
  -5   2  10        1.50      -12.44     23.08 o 
  -4   2  10      910.58      913.70     82.65 o 
  -3   2  10       22.43       25.29     29.85 o 
  -2   2  10     2819.99     2991.67    148.44 o 
  -1   2  10      149.48      150.65     46.99 o 
   0   2  10     1537.95     1572.13    111.12 o 
   1   2  10      114.11      111.40     35.11 o 
   2   2  10      259.11      230.39     47.54 o 
   3   2  10      404.72      501.01     66.34 o 
   4   2  10      396.66      310.83     52.93 o 
   5   2  10      371.02      308.62     56.80 o 
   6   2  10       54.28       83.48     34.55 o 
  -9   3  10      690.33      685.93     69.66 o 
  -8   3  10        4.24       19.07     21.15 o 
  -7   3  10      574.47      561.68     64.96 o 
  -6   3  10      148.80      111.26     38.56 o 
  -5   3  10      867.84      724.21     75.88 o 
  -4   3  10      277.35      274.03     53.49 o 
  -3   3  10      231.79      193.77     46.99 o 
  -2   3  10      551.65      536.39     68.28 o 
  -1   3  10      452.39      463.69     64.82 o 
   0   3  10      815.37      798.85     83.48 o 
   1   3  10       93.56       86.80     33.58 o 
   2   3  10      696.79      661.61     77.26 o 
   3   3  10      122.67      172.07     41.88 o 
   4   3  10      609.06      602.04     74.63 o 
   5   3  10        1.51       29.02     28.47 o 
  -9   4  10       85.10       50.72     24.60 o 
  -8   4  10      295.39      233.57     46.71 o 
  -7   4  10      147.23      108.77     38.97 o 
  -6   4  10      180.09      247.81     50.86 o 
  -5   4  10      521.09      517.59     67.58 o 
  -4   4  10       33.23        0.83     20.32 o 
  -3   4  10      527.66      455.54     67.86 o 
  -2   4  10       98.94      100.89     39.25 o 
  -1   4  10     1031.64     1129.72    100.75 o 
   0   4  10        1.54      -33.03     33.03 o 
   1   4  10      700.02      716.75     82.23 o 
   2   4  10       76.59       24.19     29.16 o 
   3   4  10      544.23      628.30     79.33 o 
   4   4  10       68.78       58.60     31.37 o 
  -9   5  10       57.95       18.24     25.43 o 
  -8   5  10      330.59      311.80     53.63 o 
  -7   5  10       46.07       34.97     25.15 o 
  -6   5  10     1032.42     1103.60     96.47 o 
  -5   5  10        5.89        3.46     27.78 o 
  -4   5  10      548.24      495.76     70.90 o 
  -3   5  10       16.33      -18.66     32.89 o 
  -2   5  10      477.09      594.85     77.12 o 
  -1   5  10      385.18      329.77     60.81 o 
   0   5  10      426.87      450.70     69.10 o 
   1   5  10      249.97      256.24     58.32 o 
   2   5  10      360.11      326.17     61.50 o 
  -8   6  10       43.21      111.12     39.11 o 
  -7   6  10      470.67      515.66     72.42 o 
  -6   6  10      263.78      151.48     43.40 o 
  -5   6  10      456.74      517.04     72.15 o 
  -4   6  10      243.82      206.62     51.55 o 
  -3   6  10      248.77      171.38     42.84 o 
  -2   6  10      571.65      652.76     85.41 o 
  -1   6  10      164.74       95.64     40.08 o 
  -8   7  10      147.45      142.36     43.95 o 
  -7   7  10      323.02      339.30     59.84 o 
  -6   7  10       71.46      138.76     49.76 o 
  -5   7  10      563.42      603.14     78.78 o 
  -3 -14  11      361.56      392.51     64.13 o 
  -2 -14  11       46.82      115.13     38.28 o 
  -1 -14  11      499.90      583.10     71.04 o 
   0 -14  11      184.52      223.62     49.20 o 
   1 -14  11      114.17       89.01     33.17 o 
   2 -14  11      407.22      491.47     63.99 o 
   3 -14  11      287.35      246.01     50.72 o 
  -4 -13  11       82.50      132.68     39.53 o 
  -3 -13  11      424.75      374.96     62.19 o 
  -2 -13  11      600.80      513.58     67.86 o 
  -1 -13  11      396.35      436.46     62.61 o 
   0 -13  11        3.74      -29.44     29.44 o 
   1 -13  11     1447.86     1530.80    107.25 o 
   2 -13  11       33.59       48.10     27.78 o 
   3 -13  11      395.64      431.63     59.29 o 
   4 -13  11        2.74      -22.80     24.74 o 
   5 -13  11      746.87      675.70     75.74 o 
  -6 -12  11      343.42       36.63     39.53 o 
  -5 -12  11      100.86      101.58     44.64 o 
  -4 -12  11      577.58      711.36     79.61 o 
  -3 -12  11        9.56       14.79     28.47 o 
  -2 -12  11      835.51      918.81     81.96 o 
  -1 -12  11        2.25        2.49     21.01 o 
   0 -12  11      914.45      959.86     82.79 o 
   1 -12  11      404.61      409.65     55.70 o 
   2 -12  11     1916.08     1951.23    115.13 o 
   3 -12  11       48.66       16.45     21.42 o 
   4 -12  11      660.77      688.28     71.73 o 
   5 -12  11      209.69      167.65     41.88 o 
   6 -12  11      585.88      566.79     69.80 o 
  -7 -11  11      571.59      575.64     69.38 o 
  -6 -11  11       12.66      -24.88     32.06 o 
  -5 -11  11      915.05     1150.73     98.68 o 
  -4 -11  11      246.36      254.44     48.51 o 
  -3 -11  11      814.28      805.90     78.09 o 
  -2 -11  11      277.62      284.99     48.23 o 
  -1 -11  11     1014.99     1126.95     85.41 o 
   0 -11  11      355.67      343.59     49.76 o 
   1 -11  11      550.99      470.32     57.08 o 
   2 -11  11     1204.65     1244.71     87.62 o 
   3 -11  11      364.03      383.25     52.38 o 
   4 -11  11      818.86      835.06     74.22 o 
   5 -11  11      198.16      118.86     38.01 o 
   6 -11  11      581.68      680.26     76.01 o 
   7 -11  11       61.73       32.06     25.15 o 
  -8 -10  11      402.82      365.70     57.91 o 
  -7 -10  11      189.61      150.92     43.95 o 
  -5 -10  11      698.07      722.83     77.40 o 
  -4 -10  11      488.81      458.02     59.29 o 
  -3 -10  11      925.87      961.52     79.75 o 
  -2 -10  11      504.45      475.85     54.45 o 
  -1 -10  11      912.04      901.12     72.42 o 
   0 -10  11       30.23       35.80     21.01 o 
   1 -10  11     1113.78     1203.52     82.23 o 
   2 -10  11      279.48      262.87     43.54 o 
   3 -10  11     1420.91     1375.32     87.76 o 
   4 -10  11       80.91       82.23     29.58 o 
   5 -10  11      742.41      796.08     72.42 o 
   6 -10  11       55.91       55.97     31.65 o 
   7 -10  11      215.57      276.83     48.10 o 
  -9  -9  11      195.51      122.31     37.73 o 
  -8  -9  11      186.07      245.32     48.51 o 
  -7  -9  11      135.95      114.71     33.45 o 
  -6  -9  11      852.31      881.08     75.32 o 
  -5  -9  11        0.40      -18.66     26.26 o 
  -4  -9  11     1558.90     1784.41    107.94 o 
  -3  -9  11      152.52      161.15     36.76 o 
  -2  -9  11     1890.22     1938.79    101.17 o 
  -1  -9  11       17.18        6.63     17.41 o 
   0  -9  11     1020.78     1256.18     78.64 o 
   1  -9  11      268.92      319.40     42.29 o 
   2  -9  11     1117.23     1212.92     77.40 o 
   3  -9  11       75.73      127.29     28.75 o 
   4  -9  11      373.78      358.24     46.99 o 
   5  -9  11      638.86      761.12     68.00 o 
   6  -9  11      213.37      158.66     37.45 o 
   7  -9  11      411.03      321.89     50.31 o 
   8  -9  11       48.18       74.08     33.86 o 
  -9  -8  11      357.41      504.88     63.99 o 
  -8  -8  11        2.50      -27.09     27.09 o 
  -7  -8  11      803.64      829.67     74.08 o 
  -6  -8  11      144.33      173.18     34.97 o 
  -4  -8  11        2.96      -25.85     25.85 o 
  -3  -8  11      666.91      714.40     62.89 o 
  -2  -8  11     1105.16     1002.15     70.62 o 
  -1  -8  11      967.73     1007.14     73.53 o 
   0  -8  11     1206.25     1207.85     51.65 o 
   1  -8  11      529.66      502.34     35.87 o 
   2  -8  11     1177.10     1093.37     69.52 o 
   3  -8  11      318.44      286.37     38.56 o 
   4  -8  11      640.07      680.54     57.77 o 
   5  -8  11       23.60       31.93     21.70 o 
   6  -8  11     1193.10     1265.72     85.55 o 
   7  -8  11        3.17       24.20     17.96 o 
   8  -8  11      312.84      307.51     54.59 o 
 -10  -7  11      425.85      492.99     69.24 o 
  -9  -7  11       27.39       56.80     21.56 o 
  -8  -7  11      309.13      304.61     48.93 o 
  -7  -7  11      551.03      582.14     61.92 o 
  -6  -7  11      538.14      538.46     54.18 o 
  -5  -7  11      207.92      293.83     40.08 o 
  -4  -7  11      272.27      250.43     41.46 o 
  -3  -7  11     2634.40     2581.74    110.15 o 
  -2  -7  11      217.23      247.44     24.98 o 
  -1  -7  11     1473.97     1457.56     39.31 o 
   0  -7  11      130.47      121.68     18.00 o 
   1  -7  11     2056.06     2105.74     56.01 o 
   2  -7  11      283.59      242.71     21.51 o 
   3  -7  11      734.10      778.76     44.10 o 
   4  -7  11       72.18       71.17     18.43 o 
   5  -7  11     1320.00     1366.75     79.06 o 
   6  -7  11      207.70      211.27     27.89 o 
   7  -7  11      692.32      702.79     72.28 o 
   8  -7  11      250.96      295.35     50.45 o 
 -10  -6  11      136.30      161.98     44.37 o 
  -9  -6  11      147.80      150.09     35.66 o 
  -8  -6  11     1077.46     1144.78     85.97 o 
  -7  -6  11      281.53      254.17     40.22 o 
  -6  -6  11      807.51      800.37     63.99 o 
  -5  -6  11        6.00       -7.60     15.48 o 
  -4  -6  11     1179.75     1177.95     86.93 o 
  -3  -6  11      273.07      283.94     34.09 o 
  -2  -6  11     1935.17     1920.68     51.25 o 
  -1  -6  11      180.91      158.55     13.95 o 
   0  -6  11     2587.37     2660.75     57.95 o 
   1  -6  11      468.52      457.84     25.67 o 
   2  -6  11      540.97      530.54     27.93 o 
   3  -6  11      910.39      882.70     36.39 o 
   4  -6  11      568.68      579.63     37.62 o 
   5  -6  11      653.85      620.82     32.76 o 
   6  -6  11      154.38      149.72     23.96 o 
   7  -6  11      744.90      763.88     70.35 o 
 -11  -5  11      375.51      453.88     65.51 o 
 -10  -5  11        1.17      -24.74     24.74 o 
  -9  -5  11      742.42      877.63     78.09 o 
  -8  -5  11        0.44       14.10     17.41 o 
  -7  -5  11      768.65      707.91     61.78 o 
  -6  -5  11      210.30      192.87     36.42 o 
  -5  -5  11      591.27      544.38     37.03 o 
  -4  -5  11     2754.45     2674.11     74.33 o 
  -3  -5  11     1963.98     1833.25    106.35 o 
  -2  -5  11      593.12      578.62     22.39 o 
  -1  -5  11     1020.96     1085.94     34.97 o 
   0  -5  11     1445.29     1370.84     38.81 o 
   1  -5  11      224.56      205.71     17.10 o 
   2  -5  11     1509.04     1485.88     41.98 o 
   3  -5  11       92.86       77.37     15.77 o 
   4  -5  11     1232.13     1307.23     52.51 o 
   5  -5  11        0.07       -1.74     11.00 o 
   6  -5  11      588.11      577.60     41.37 o 
 -11  -4  11       94.73      187.96     41.88 o 
 -10  -4  11      183.41      329.63     52.66 o 
  -9  -4  11      340.59      342.48     50.72 o 
  -8  -4  11      505.54      484.84     53.90 o 
  -7  -4  11      439.96      453.54     37.05 o 
  -6  -4  11       33.57       19.39     14.30 o 
  -5  -4  11     3861.33     3724.86     75.29 o 
  -4  -4  11      133.24      141.37     17.95 o 
  -3  -4  11     1007.53      970.03     31.81 o 
  -2  -4  11        7.79       12.82      7.12 o 
  -1  -4  11     3138.83     3288.39     63.89 o 
   0  -4  11       24.31       27.04      7.51 o 
   1  -4  11     2927.07     2868.64     48.82 o 
   2  -4  11        7.71        0.40      6.93 o 
   3  -4  11     1029.85     1062.78     42.23 o 
   4  -4  11      283.05      293.71     29.54 o 
   5  -4  11      825.83      831.69     68.76 o 
   6  -4  11      201.34      171.52     37.32 o 
 -11  -3  11       89.31       27.78     24.05 o 
 -10  -3  11      326.90      381.04     57.77 o 
  -9  -3  11        1.88      -16.59     18.24 o 
  -8  -3  11      680.46      729.02     45.75 o 
  -7  -3  11        9.19       -5.65     30.06 o 
  -6  -3  11      493.01      546.46     36.59 o 
  -5  -3  11      405.31      412.02     24.34 o 
  -4  -3  11     5598.42     5633.30     75.88 o 
  -3  -3  11       81.62       63.03      8.90 o 
  -2  -3  11     1006.42      720.07    110.38 o 
  -1  -3  11      828.74      820.68     76.01 o 
   0  -3  11     2495.36     2302.01    121.62 o 
   1  -3  11      106.35      110.32      8.01 o 
   2  -3  11      827.42      830.46     43.33 o 
   3  -3  11     1535.10     1558.44    101.86 o 
   4  -3  11      193.19      191.76     22.21 o 
   5  -3  11      645.76      658.70     68.55 o 
   6  -3  11      228.08      268.13     48.23 o 
 -12  -2  11        0.45       -3.18     17.97 o 
 -11  -2  11      318.12      331.29     55.28 o 
 -10  -2  11       11.75        9.81     19.35 o 
  -9  -2  11      700.01      773.46     48.17 o 
  -8  -2  11      306.91      332.14     51.34 o 
  -7  -2  11      903.16      883.94     47.94 o 
  -6  -2  11      118.48      104.06     14.34 o 
  -5  -2  11     1119.92     1184.25     37.16 o 
  -4  -2  11      674.16      664.79     43.00 o 
  -3  -2  11      717.50      715.34     33.02 o 
  -2  -2  11     2024.89     2220.60    119.97 o 
  -1  -2  11      447.15      542.47     63.30 o 
   0  -2  11     1183.25     1118.52     89.01 o 
   1  -2  11      630.24      567.76     63.85 o 
   2  -2  11     1618.10     1839.97    113.19 o 
   3  -2  11       28.38        5.94     23.77 o 
   4  -2  11      639.13      636.59     70.35 o 
   5  -2  11       37.89      -13.13     26.40 o 
   6  -2  11     1105.21     1152.52     91.91 o 
 -11  -1  11      169.70      155.35     37.59 o 
 -10  -1  11      417.22      419.88     56.80 o 
  -9  -1  11      538.72      532.64     41.06 o 
  -8  -1  11      436.74      421.08     80.71 o 
  -7  -1  11      631.54      624.58     95.99 o 
  -6  -1  11      447.79      467.72     25.95 o 
  -5  -1  11      807.11      768.13     30.61 o 
  -4  -1  11      517.03      523.71     30.88 o 
  -3  -1  11     2876.67     2882.32     63.23 o 
  -2  -1  11        4.23       -7.46     26.95 o 
  -1  -1  11      962.42      958.89     84.17 o 
   0  -1  11       39.32       41.74     22.67 o 
   1  -1  11      629.13      741.91     74.49 o 
   2  -1  11      264.78      282.08     49.06 o 
   3  -1  11      996.80      925.31     84.31 o 
   4  -1  11      402.82      439.78     63.30 o 
   5  -1  11      226.47      239.38     46.58 o 
   6  -1  11      393.97      423.61     58.05 o 
 -10   0  11      711.28      830.50     76.01 o 
  -9   0  11       53.45       41.16     16.42 o 
  -8   0  11     1219.85     1346.74     69.31 o 
  -7   0  11        0.67       -2.94     11.59 o 
  -6   0  11     1274.19     1223.84     47.54 o 
  -5   0  11       30.79       15.29      6.77 o 
  -4   0  11     1049.09     1122.06     40.76 o 
  -3   0  11       50.14       25.85     28.19 o 
  -2   0  11      734.86      592.78     68.55 o 
  -1   0  11      925.11     1049.97     89.70 o 
   0   0  11      787.08      780.33     78.36 o 
   1   0  11      529.14      608.67     70.49 o 
   2   0  11      164.35      172.07     43.95 o 
   3   0  11      625.83      551.59     68.69 o 
   4   0  11       41.43       68.83     37.59 o 
   5   0  11      763.01      798.16     83.75 o 
   6   0  11       69.51       86.80     33.31 o 
  -9   1  11      461.12      419.05     55.15 o 
  -8   1  11      171.45      197.92     42.43 o 
  -7   1  11      475.04      599.41     68.00 o 
  -6   1  11      657.46      815.85     78.50 o 
  -5   1  11      315.70      348.15     54.04 o 
  -4   1  11      892.11      788.48     77.54 o 
  -3   1  11      425.76      415.46     61.36 o 
  -2   1  11     1030.35      977.14     86.93 o 
  -1   1  11       56.17       75.32     33.45 o 
   0   1  11     1040.99     1030.49     92.46 o 
   1   1  11       17.29       36.90     30.27 o 
   2   1  11      833.16      778.53     81.54 o 
   3   1  11        0.49       63.58     30.13 o 
   4   1  11      843.84      878.04     88.04 o 
   5   1  11       35.52       28.06     25.57 o 
  -9   2  11      460.63      570.94     64.13 o 
  -8   2  11      109.52      128.95     38.28 o 
  -7   2  11      830.10      829.81     81.68 o 
  -6   2  11        6.62       32.20     22.39 o 
  -5   2  11      520.62      443.24     64.13 o 
  -4   2  11        0.34       -7.46     27.09 o 
  -3   2  11      797.16      795.25     82.51 o 
  -2   2  11      124.37      136.96     41.74 o 
  -1   2  11     1080.76     1195.51    100.06 o 
   0   2  11      132.27      105.18     37.59 o 
   1   2  11     1197.94     1177.40    101.72 o 
   2   2  11      188.71      191.56     47.82 o 
   3   2  11      559.49      643.36     78.23 o 
   4   2  11      284.66      324.10     59.29 o 
   5   2  11      256.55      327.14     55.70 o 
  -9   3  11        3.10      -18.38     18.38 o 
  -8   3  11      504.42      586.56     68.83 o 
  -7   3  11       70.83      -29.02     29.02 o 
  -6   3  11      867.25      876.38     87.21 o 
  -5   3  11       75.59       68.83     37.73 o 
  -4   3  11      615.72      712.47     78.64 o 
  -3   3  11      294.70      312.21     54.45 o 
  -2   3  11      484.88      459.13     65.93 o 
  -1   3  11      434.83      506.81     74.49 o 
   0   3  11      140.06       50.03     30.13 o 
   1   3  11      711.56      783.23     85.55 o 
   2   3  11      210.06      146.64     45.06 o 
   3   3  11      751.85      938.71     96.19 o 
  -9   4  11      230.62      200.82     49.89 o 
  -8   4  11      187.82      133.92     42.71 o 
  -7   4  11      266.68      237.44     51.28 o 
  -6   4  11      493.27      421.12     63.85 o 
  -5   4  11      367.50      427.07     65.79 o 
  -4   4  11      317.51      342.90     60.40 o 
  -3   4  11       78.00      124.39     40.91 o 
  -2   4  11      905.52     1029.66    102.00 o 
  -1   4  11        9.57      -32.48     32.48 o 
   0   4  11      608.00      514.83     74.77 o 
   1   4  11       17.70       23.36     23.36 o 
  -8   5  11       33.68       36.21     29.30 o 
  -7   5  11      515.62      649.58     81.96 o 
  -6   5  11       44.17      102.55     43.12 o 
  -5   5  11      621.23      684.00     81.68 o 
  -4   5  11       33.56      -16.59     28.75 o 
  -3   5  11      545.95      591.12     82.37 o 
  -2   5  11       64.00       32.06     19.90 o 
  -1   5  11      562.42      576.33     78.50 o 
  -8   6  11      240.10      221.27     49.89 o 
  -2 -14  12      550.56      698.92     79.06 o 
  -1 -14  12       25.48        6.50     26.26 o 
   0 -14  12      331.38      302.12     55.28 o 
   1 -14  12      341.14      408.82     61.09 o 
   2 -14  12      374.07      361.28     58.88 o 
  -4 -13  12      363.49      359.07     60.54 o 
  -3 -13  12      640.10      678.33     77.81 o 
  -2 -13  12      206.51      252.78     49.20 o 
  -1 -13  12      113.55      168.48     40.22 o 
   0 -13  12      798.98      781.85     78.36 o 
   1 -13  12      602.63      617.38     71.32 o 
   2 -13  12      434.10      448.90     60.40 o 
   3 -13  12        7.55       11.19     26.54 o 
   4 -13  12      605.98      682.48     73.94 o 
  -5 -12  12      763.33      894.21     91.49 o 
  -4 -12  12      265.52      273.93     54.73 o 
  -3 -12  12      905.14     1014.31     90.25 o 
  -2 -12  12       13.76        2.76     21.70 o 
  -1 -12  12      985.55     1129.03     91.36 o 
   0 -12  12       82.94       36.35     29.02 o 
   1 -12  12     1147.12     1194.12     91.22 o 
   2 -12  12       62.13       14.65     19.35 o 
   3 -12  12      389.72      346.63     53.21 o 
   4 -12  12      172.23      208.97     44.37 o 
   5 -12  12      494.16      468.94     62.75 o 
   6 -12  12       69.37      100.62     34.41 o 
  -7 -11  12        3.79      -17.83     17.83 o 
  -5 -11  12        2.17      -14.37     32.06 o 
  -4 -11  12      551.36      582.27     69.38 o 
  -3 -11  12      475.11      419.05     57.91 o 
  -2 -11  12      814.45      917.02     79.19 o 
  -1 -11  12      233.85      272.69     45.33 o 
   0 -11  12      808.91      876.24     75.60 o 
   1 -11  12      257.31      291.48     47.54 o 
   2 -11  12      485.51      501.28     57.36 o 
   3 -11  12      433.02      485.11     58.60 o 
   4 -11  12      185.34      141.66     34.55 o 
   5 -11  12      663.70      682.06     71.32 o 
   6 -11  12       46.85       77.54     36.90 o 
  -8 -10  12      133.77      117.20     32.06 o 
  -7 -10  12      405.23      494.93     64.41 o 
  -6 -10  12       68.28       46.30     25.02 o 
  -5 -10  12      304.57      218.09     50.17 o 
  -4 -10  12      596.46      722.14     74.08 o 
  -3 -10  12      294.81      278.49     48.51 o 
  -2 -10  12      696.91      654.28     65.79 o 
  -1 -10  12      258.78      128.95     33.17 o 
   0 -10  12      733.07      726.56     65.79 o 
   1 -10  12       14.09       32.34     23.77 o 
   2 -10  12      657.69      769.96     66.89 o 
   3 -10  12       11.17       33.58     23.36 o 
   4 -10  12     1034.37     1059.51     80.99 o 
   5 -10  12       37.07       62.75     27.37 o 
   6 -10  12      769.28      831.88     76.43 o 
  -9  -9  12      241.13      344.55     57.77 o 
  -8  -9  12      206.16      198.47     40.08 o 
  -7  -9  12      223.64      296.87     49.20 o 
  -6  -9  12       24.41        1.52     17.83 o 
  -5  -9  12      262.88       -4.84     22.53 o 
  -4  -9  12       27.44       -7.60     23.22 o 
  -3  -9  12      938.64      998.97     78.92 o 
  -2  -9  12       22.33        0.69     21.42 o 
  -1  -9  12     1516.62     1590.92     90.67 o 
   0  -9  12       35.86       18.66     20.32 o 
   1  -9  12      671.13      780.88     62.75 o 
   2  -9  12      265.68      255.41     39.67 o 
   3  -9  12      773.17      756.69     62.19 o 
   4  -9  12      453.53      488.98     53.76 o 
   5  -9  12      319.49      216.16     38.01 o 
   6  -9  12      645.53      641.01     64.82 o 
  -9  -8  12       22.46       48.93     24.88 o 
  -8  -8  12      267.74      406.20     55.15 o 
  -7  -8  12        0.09      -21.56     21.56 o 
  -6  -8  12      538.86      594.57     60.12 o 
  -4  -8  12     1078.86     1016.66     78.09 o 
  -3  -8  12       40.99       19.90     21.42 o 
  -2  -8  12     1281.83     1268.55     53.92 o 
  -1  -8  12      747.91      799.99     42.79 o 
   0  -8  12      648.94      656.54     38.54 o 
   1  -8  12     1485.70     1468.12     62.30 o 
   2  -8  12      276.48      289.55     38.42 o 
   3  -8  12      506.95      507.23     49.62 o 
   4  -8  12      130.66      118.17     29.71 o 
   5  -8  12      871.50      946.45     70.35 o 
 -10  -7  12       33.08       77.95     32.48 o 
  -9  -7  12      378.93      366.53     52.80 o 
  -8  -7  12      104.94      127.84     32.20 o 
  -7  -7  12      514.91      523.81     58.32 o 
  -6  -7  12     1047.72     1096.13     76.71 o 
  -5  -7  12      420.20      465.35     49.20 o 
  -3  -7  12      420.26      465.95     38.48 o 
  -2  -7  12     1775.09     1686.14     61.06 o 
  -1  -7  12      614.18      672.73     41.13 o 
   0  -7  12     2477.61     2489.13     60.47 o 
   1  -7  12       78.58       55.74     16.01 o 
   2  -7  12      905.15     1054.79     73.32 o 
   3  -7  12       54.76       53.80     15.26 o 
   4  -7  12      952.04      962.96     50.61 o 
   5  -7  12       38.12       77.81     33.45 o 
 -10  -6  12       12.91      -24.60     24.60 o 
  -9  -6  12      523.34      607.57     68.41 o 
  -8  -6  12      106.32      148.44     34.14 o 
  -7  -6  12      470.70      485.11     54.18 o 
  -6  -6  12        4.70      -18.11     18.11 o 
  -5  -6  12     4836.98     5126.38    113.95 o 
  -4  -6  12        1.16      -16.43     16.43 o 
  -3  -6  12     1516.82     1593.15     79.88 o 
  -2  -6  12      164.96      104.12     17.14 o 
  -1  -6  12     2630.27     2784.90     59.94 o 
   0  -6  12       29.55       12.32     14.47 o 
   1  -6  12     1301.84     1394.17     54.17 o 
   2  -6  12      473.31      472.06     33.28 o 
   3  -6  12      440.29      495.38     68.76 o 
   4  -6  12      219.48      178.15     40.50 o 
   5  -6  12      365.66      398.59     56.53 o 
   6  -6  12      613.95      636.59     65.65 o 
 -11  -5  12        8.27      -25.29     25.29 o 
 -10  -5  12      532.89      629.82     73.11 o 
  -9  -5  12       11.83      -28.61     28.61 o 
  -8  -5  12      707.96      693.67     64.68 o 
  -7  -5  12       30.86        9.83     17.69 o 
  -6  -5  12      804.20      922.87     50.34 o 
  -5  -5  12      889.27      800.78     45.25 o 
  -4  -5  12      653.27      687.52     31.22 o 
  -3  -5  12     1351.26     1269.94     34.15 o 
  -2  -5  12      705.19      751.16     29.01 o 
  -1  -5  12      972.36      997.86     33.24 o 
   0  -5  12     1281.22     1265.61     36.67 o 
   1  -5  12      799.90      844.15     95.23 o 
   2  -5  12      212.76      233.14     40.15 o 
   3  -5  12      829.75      833.68     76.01 o 
   4  -5  12       40.52        9.67     27.50 o 
   5  -5  12     1010.40     1082.87     87.90 o 
   6  -5  12        1.21        8.43     19.49 o 
 -11  -4  12      359.55      456.37     66.34 o 
 -10  -4  12      287.94      387.54     52.66 o 
  -9  -4  12      472.90      478.06     56.25 o 
  -8  -4  12      172.00      191.89     27.46 o 
  -7  -4  12      227.62      261.53     65.65 o 
  -6  -4  12      419.18      411.61     45.13 o 
  -5  -4  12      926.88      892.05     35.72 o 
  -4  -4  12      697.20      669.19     29.16 o 
  -3  -4  12        1.75       -0.83      4.68 o 
  -2  -4  12      934.89      909.28     21.92 o 
  -1  -4  12        2.89        2.86      3.32 o 
   0  -4  12     1153.39     1024.41    227.91 o 
   1  -4  12       25.81        8.77     18.11 o 
   2  -4  12     1785.26     1718.90    110.57 o 
   3  -4  12       95.85       71.18     26.40 o 
   4  -4  12      754.62      713.71     74.08 o 
   5  -4  12      160.80       76.15     32.62 o 
   6  -4  12      786.88      877.35     80.99 o 
 -11  -3  12      406.51      526.58     65.10 o 
 -10  -3  12      167.53      196.39     42.29 o 
  -9  -3  12      803.64      877.96     53.64 o 
  -8  -3  12      138.56      142.84     23.54 o 
  -7  -3  12      668.87      683.26     44.06 o 
  -6  -3  12       67.09       23.22     14.00 o 
  -5  -3  12      986.05      958.04     34.83 o 
  -4  -3  12      277.39      282.61     31.57 o 
  -3  -3  12      483.40      489.80     41.19 o 
  -2  -3  12      280.96      272.00     48.23 o 
  -1  -3  12     1626.68     1795.47    113.19 o 
   0  -3  12       45.30       44.64     30.82 o 
   1  -3  12      393.93      464.24     61.23 o 
   2  -3  12     1115.60     1178.23     92.88 o 
   3  -3  12      366.14      393.48     56.25 o 
   4  -3  12      923.47      834.92     82.10 o 
   5  -3  12      451.74      545.79     65.65 o 
   6  -3  12      320.41      283.19     46.02 o 
 -10  -2  12      487.24      536.66     61.50 o 
  -9  -2  12       65.98       45.08     34.07 o 
  -8  -2  12      683.35      687.54     47.47 o 
  -7  -2  12      111.97       89.74     19.16 o 
  -6  -2  12     1337.40     1425.01     57.49 o 
  -5  -2  12      135.89      105.02     14.43 o 
  -4  -2  12     1934.79     1933.54    118.44 o 
  -3  -2  12      385.52      384.64     56.67 o 
  -2  -2  12      631.64      714.68     74.49 o 
  -1  -2  12      700.52      818.33     80.44 o 
   0  -2  12      159.04      129.92     38.84 o 
   1  -2  12     1219.93     1316.30    100.48 o 
   2  -2  12       29.16      -22.11     26.40 o 
   3  -2  12      905.56      812.12     84.17 o 
   4  -2  12        7.26        0.97     21.70 o 
   5  -2  12      502.35      431.21     63.58 o 
   6  -2  12        4.44       -1.11      5.67 o 
  -9  -1  12      212.10      270.06     46.44 o 
  -8  -1  12      560.57      643.36     66.20 o 
  -7  -1  12      338.59      335.99     54.73 o 
  -6  -1  12      867.44      880.81     80.99 o 
  -5  -1  12       56.58       15.20     25.57 o 
  -4  -1  12     1517.12     1435.30    105.59 o 
  -3  -1  12       46.21       46.99     26.67 o 
  -2  -1  12     1440.25     1418.58    106.42 o 
  -1  -1  12       11.46       -0.28     20.45 o 
   0  -1  12     1830.94     1871.35    121.90 o 
   1  -1  12       33.62       -2.63     28.61 o 
   2  -1  12      770.39      743.56     81.27 o 
   3  -1  12      107.55      140.97     37.87 o 
   4  -1  12      465.88      517.59     70.90 o 
   5  -1  12       82.00       46.85     28.06 o 
  -9   0  12      432.20      463.55     58.46 o 
  -8   0  12        2.19      -26.81     26.81 o 
  -7   0  12     1098.09     1323.63     99.79 o 
  -6   0  12       19.30        1.11     21.98 o 
  -5   0  12      730.36      719.65     78.36 o 
  -4   0  12      263.20      243.52     48.65 o 
  -3   0  12      693.98      717.72     79.06 o 
  -2   0  12      567.77      492.85     70.49 o 
  -1   0  12      447.39      384.77     58.46 o 
   0   0  12      880.02      902.37     88.59 o 
   1   0  12      678.90      630.79     75.88 o 
   2   0  12      521.28      510.27     69.80 o 
   3   0  12      350.03      246.56     50.72 o 
   4   0  12      345.27      389.47     64.27 o 
   5   0  12       52.67       49.62     25.85 o 
  -9   1  12       66.12       21.15     24.88 o 
  -8   1  12      471.45      499.35     65.23 o 
  -7   1  12      308.15      275.31     53.76 o 
  -6   1  12      359.57      334.33     55.97 o 
  -5   1  12      267.56      287.34     52.80 o 
  -4   1  12       87.59       68.55     33.45 o 
  -3   1  12      886.63      847.91     86.52 o 
  -2   1  12      105.99      132.54     43.40 o 
  -1   1  12      581.37      569.97     74.49 o 
   0   1  12       74.31       69.10     35.80 o 
   1   1  12      911.18      909.69     90.25 o 
   2   1  12       15.93       -8.98     21.42 o 
   3   1  12      792.15      757.52     87.90 o 
   4   1  12        2.30       33.31     22.67 o 
  -9   2  12      146.28      149.13     41.74 o 
  -8   2  12      451.39      419.05     62.61 o 
  -7   2  12      156.72      269.92     50.03 o 
  -6   2  12      438.05      490.92     69.66 o 
  -5   2  12       49.50       69.38     34.00 o 
  -4   2  12      710.43      701.41     82.65 o 
  -3   2  12       22.21       23.50     24.74 o 
  -2   2  12      784.91      954.75     94.26 o 
  -1   2  12       16.35       33.72     29.58 o 
   0   2  12      500.97      610.33     77.26 o 
   1   2  12      108.17      125.63     39.25 o 
   2   2  12      673.69      563.48     80.16 o 
  -9   3  12      254.69      182.16     43.81 o 
  -8   3  12        0.90      -26.95     29.58 o 
  -7   3  12      456.22      399.98     64.41 o 
  -6   3  12        2.73       -6.50     25.57 o 
  -5   3  12      709.11      716.75     82.79 o 
  -4   3  12      103.79      147.75     44.23 o 
  -3   3  12      486.88      516.62     76.57 o 
  -2   3  12      218.98      248.50     52.66 o 
  -1   3  12      372.41      480.41     74.91 o 
   0   3  12      403.46      392.24     68.00 o 
  -8   4  12      164.56      146.92     41.74 o 
  -7   4  12      202.33      156.73     47.96 o 
  -6   4  12      556.00      593.47     75.88 o 
  -5   4  12      192.67      198.19     48.23 o 
  -4   4  12      127.44      193.08     48.65 o 
  -3   4  12      325.57      372.33     67.03 o 
  -1 -14  13      456.09      439.92     63.58 o 
   0 -14  13       25.78      -25.98     25.98 o 
   1 -14  13      552.14      501.84     67.58 o 
  -4 -13  13      421.44      483.87     68.14 o 
  -3 -13  13      252.58      210.63     50.17 o 
  -2 -13  13      253.84      284.99     55.28 o 
  -1 -13  13      429.67      501.15     67.86 o 
   0 -13  13       54.12       77.54     31.51 o 
   1 -13  13      293.43      334.33     54.04 o 
   2 -13  13      119.37       24.19     25.15 o 
   3 -13  13      728.16      769.41     80.58 o 
   4 -13  13        2.67       31.79     22.11 o 
  -5 -12  13       55.15       47.27     34.97 o 
  -4 -12  13      695.23      792.21     84.03 o 
  -3 -12  13      138.39      108.63     36.90 o 
  -2 -12  13      806.00      943.69     86.38 o 
  -1 -12  13        7.92      -23.91     23.91 o 
   0 -12  13      587.86      651.79     70.35 o 
   1 -12  13       15.14       -6.36     28.75 o 
   2 -12  13      253.42      305.58     48.79 o 
   3 -12  13      123.95      114.02     34.41 o 
   4 -12  13      519.36      492.71     63.30 o 
   5 -12  13      153.40      153.41     38.15 o 
  -7 -11  13      301.15      268.26     49.34 o 
  -6 -11  13       17.23       70.21     22.53 o 
  -5 -11  13      615.90      630.65     80.30 o 
  -4 -11  13       20.64       13.82     23.36 o 
  -3 -11  13      457.42      494.51     63.44 o 
  -2 -11  13      205.48      292.31     50.03 o 
  -1 -11  13      679.86      662.16     68.00 o 
   0 -11  13      367.02      325.90     51.14 o 
   1 -11  13      305.22      300.47     48.65 o 
   2 -11  13       83.38       72.56     26.40 o 
   3 -11  13      302.12      221.41     42.84 o 
   4 -11  13      467.63      532.38     61.09 o 
   5 -11  13      144.99      125.08     37.32 o 
  -8 -10  13      243.09      297.15     52.10 o 
  -7 -10  13      178.95       92.05     26.40 o 
  -6 -10  13      209.34      187.83     37.59 o 
  -5 -10  13      360.00       21.42     23.91 o 
  -4 -10  13      295.34      302.82     53.76 o 
  -3 -10  13      378.03      383.53     54.32 o 
  -2 -10  13      611.65      646.26     64.96 o 
  -1 -10  13      787.57      946.18     75.74 o 
   0 -10  13      176.69      139.73     32.76 o 
   1 -10  13      647.25      685.24     63.16 o 
   2 -10  13       41.25       78.36     29.16 o 
   3 -10  13      759.43      955.44     74.36 o 
   4 -10  13       12.57      -27.78     27.78 o 
   5 -10  13      527.11      496.03     58.74 o 
  -9  -9  13      129.42      197.92     41.05 o 
  -8  -9  13      133.18      184.92     39.53 o 
  -7  -9  13       75.07       61.09     23.91 o 
  -6  -9  13     1458.56     1519.47     98.68 o 
  -4  -9  13      308.46      384.91     53.63 o 
  -3  -9  13       32.44       25.98     24.32 o 
  -2  -9  13     1636.86     1692.64     98.54 o 
  -1  -9  13       17.95       21.70     20.73 o 
   0  -9  13     1210.20     1261.85     79.88 o 
   1  -9  13       17.21       32.48     19.49 o 
   2  -9  13     1107.51     1290.32     79.75 o 
   3  -9  13       97.26       92.88     27.37 o 
   4  -9  13      417.41      377.03     47.96 o 
  -9  -8  13      191.86      203.72     43.54 o 
  -8  -8  13        2.21       12.30     13.54 o 
  -7  -8  13      707.38      688.00     66.48 o 
  -6  -8  13       66.40       35.24     20.73 o 
  -5  -8  13      703.15      707.35     62.47 o 
  -4  -8  13      113.92       -4.28     23.91 o 
  -3  -8  13     1738.14     1763.68     99.37 o 
  -2  -8  13      384.81      367.50     45.89 o 
  -1  -8  13     1620.92     1577.01     67.94 o 
   0  -8  13      425.13      457.73     39.74 o 
   1  -8  13      513.86      524.37     39.46 o 
   2  -8  13      655.02      679.03     44.30 o 
   3  -8  13      221.56      238.17     44.23 o 
 -10  -7  13      271.88      323.69     51.14 o 
  -9  -7  13       12.19       38.01     21.84 o 
  -8  -7  13      480.26      545.92     61.92 o 
  -7  -7  13      285.94      341.38     47.82 o 
  -6  -7  13     1296.05     1208.08     80.44 o 
  -5  -7  13      384.28      343.86     42.15 o 
  -4  -7  13      144.19      128.75     58.53 o 
  -3  -7  13     1283.84      885.18    461.89 o 
  -2  -7  13      271.25      242.09     29.75 o 
  -1  -7  13      982.05     1072.35     90.32 o 
   0  -7  13       80.42       73.95     16.87 o 
   1  -7  13     1693.62     1850.42     77.95 o 
   2  -7  13        0.15      -18.89     28.68 o 
   3  -7  13      577.59      620.28     69.24 o 
   4  -7  13        0.84      -35.11     35.11 o 
   5  -7  13      889.82     1067.39     90.53 o 
 -10  -6  13      344.82      416.15     62.47 o 
  -9  -6  13      279.91      221.96     41.60 o 
  -8  -6  13      369.45      430.11     53.35 o 
  -7  -6  13       48.60       27.64     20.59 o 
  -6  -6  13      913.31      906.74     51.76 o 
  -5  -6  13      524.60      471.15     37.56 o 
  -4  -6  13      880.26      926.33    102.00 o 
  -3  -6  13      101.08       98.68     32.76 o 
  -2  -6  13     1061.88      734.94    404.88 o 
  -1  -6  13        5.89      -19.57     35.17 o 
   0  -6  13      493.65      549.55     45.40 o 
   1  -6  13      610.29      597.83     67.45 o 
   2  -6  13      560.46      572.05     66.06 o 
   3  -6  13      348.16      314.43     51.14 o 
   4  -6  13      957.92     1077.34     92.05 o 
   5  -6  13      118.56       70.62     35.11 o 
   6  -6  13      150.46      126.74     32.48 o 
 -10  -5  13        1.56       10.92      8.85 o 
  -9  -5  13      657.58      723.66     69.10 o 
  -8  -5  13        0.39      -22.80     22.80 o 
  -7  -5  13      802.94      912.17     53.35 o 
  -6  -5  13       25.79        0.36     14.63 o 
  -5  -5  13     1355.73     1448.17     65.03 o 
  -4  -5  13       25.26       16.34     12.29 o 
  -3  -5  13      135.20      113.75     16.02 o 
  -2  -5  13      254.86      221.42     18.85 o 
  -1  -5  13      254.26      321.06     52.66 o 
   0  -5  13      735.60      755.59     78.64 o 
   1  -5  13      297.46      189.35     48.10 o 
   2  -5  13      758.48      795.67     78.50 o 
   3  -5  13       84.33       65.93     28.61 o 
   4  -5  13      958.17      978.80     89.14 o 
   5  -5  13      155.15      296.87     51.14 o 
   6  -5  13      504.47      544.40     62.47 o 
  -8  -4  13      281.85      307.71     31.74 o 
  -7  -4  13      368.85      352.92     62.26 o 
  -6  -4  13      325.77      349.05     36.83 o 
  -5  -4  13      321.09      310.77     26.63 o 
  -4  -4  13      384.92      373.85     58.46 o 
  -3  -4  13      605.30      501.56     67.58 o 
  -2  -4  13      164.64      123.01     37.87 o 
  -1  -4  13     1565.56     1549.60    110.29 o 
   0  -4  13        5.91      -18.93     28.47 o 
   1  -4  13      735.60      727.81     78.36 o 
   2  -4  13        0.97       -6.91     21.70 o 
   3  -4  13     1160.15     1305.80    102.14 o 
   4  -4  13       53.50       39.11     24.32 o 
   5  -4  13      332.84      350.08     54.59 o 
  -9  -3  13       49.18       67.86     32.48 o 
  -8  -3  13      741.93      738.59     76.71 o 
  -7  -3  13       83.31       93.57     37.73 o 
  -6  -3  13      778.56      769.13     78.50 o 
  -5  -3  13        0.70        5.80     25.85 o 
  -4  -3  13      679.99      667.13     75.88 o 
  -3  -3  13       61.72       13.41     27.09 o 
  -2  -3  13     1550.00     1644.55    113.05 o 
  -1  -3  13      128.85      105.18     38.42 o 
   0  -3  13     1216.79     1288.52    101.45 o 
   1  -3  13      407.28      445.72     62.19 o 
   2  -3  13      812.32      833.54     84.17 o 
   3  -3  13      352.29      322.99     57.22 o 
   4  -3  13      230.36      221.13     50.03 o 
   5  -3  13      235.85      274.07     50.58 o 
  -9  -2  13      379.61      382.29     55.70 o 
  -8  -2  13       54.92        7.46     28.33 o 
  -7  -2  13      599.53      622.49     72.42 o 
  -6  -2  13      128.74      132.27     37.04 o 
  -5  -2  13      530.01      608.81     72.15 o 
  -4  -2  13      690.31      785.44     79.33 o 
  -3  -2  13      868.91      851.78     84.31 o 
  -2  -2  13      694.42      609.92     71.87 o 
  -1  -2  13      433.67      454.02     64.41 o 
   0  -2  13     1023.09      954.47     90.67 o 
   1  -2  13       89.70      127.84     38.97 o 
   2  -2  13      998.03      926.00     89.42 o 
   3  -2  13       63.03       80.99     36.90 o 
   4  -2  13      318.34      280.43     55.15 o 
   5  -2  13        0.04      -26.67     28.06 o 
  -9  -1  13      178.20      141.25     38.97 o 
  -8  -1  13      417.45      378.14     57.22 o 
  -7  -1  13      398.08      410.76     63.44 o 
  -6  -1  13      132.74      193.63     47.13 o 
  -5  -1  13      912.57      796.36     84.72 o 
  -4  -1  13       94.56      144.01     42.57 o 
  -3  -1  13      807.01      756.69     81.82 o 
  -2  -1  13        8.33       -2.07     20.04 o 
  -1  -1  13      650.42      742.73     83.20 o 
   0  -1  13       21.50       28.06     27.37 o 
   1  -1  13     1251.22     1210.16    106.84 o 
   2  -1  13       38.38       -5.11     22.94 o 
   3  -1  13      418.64      348.42     61.50 o 
   4  -1  13       61.32      130.88     37.59 o 
  -9   0  13        5.38        4.98     17.41 o 
  -8   0  13      536.77      541.09     70.07 o 
  -7   0  13       23.56       13.41     25.43 o 
  -6   0  13      824.26      845.15     86.10 o 
  -5   0  13        2.16       -1.66     18.52 o 
  -4   0  13      609.98      654.83     77.26 o 
  -3   0  13       66.01      116.79     41.05 o 
  -2   0  13      366.86      356.30     62.06 o 
  -1   0  13      371.05      407.85     63.85 o 
   0   0  13      584.42      534.04     72.15 o 
   1   0  13      291.34      308.62     57.63 o 
   2   0  13      301.13      288.58     58.19 o 
   3   0  13      278.76      333.50     61.92 o 
  -9   1  13      285.95      259.28     53.63 o 
  -8   1  13      120.06      136.00     39.67 o 
  -7   1  13      692.69      572.32     73.94 o 
  -6   1  13       75.19       92.88     38.70 o 
  -5   1  13      288.22      313.18     60.26 o 
  -4   1  13      257.68      257.76     55.15 o 
  -3   1  13      262.08      223.90     50.72 o 
  -2   1  13      402.67      420.29     67.58 o 
  -1   1  13       92.47       60.95     29.30 o 
   0   1  13      654.57      719.10     84.31 o 
   1   1  13       78.05       60.40     30.96 o 
  -9   2  13      245.19      282.50     52.10 o 
  -8   2  13      117.10       51.14     31.93 o 
  -7   2  13      150.56      143.32     43.67 o 
  -6   2  13       94.94       52.38     35.11 o 
  -5   2  13      660.67      698.37     83.48 o 
  -4   2  13       36.05       39.80     26.95 o 
  -3   2  13      551.07      540.81     77.12 o 
  -2   2  13        7.42      -23.91     27.50 o 
  -1   2  13      764.06      804.79     92.05 o 
  -8   3  13      330.44      301.30     58.05 o 
  -7   3  13        3.53       58.88     29.44 o 
  -6   3  13      161.06       98.27     37.59 o 
  -5   3  13       91.86       47.27     29.44 o 
  -3 -13  14      400.28      355.75     57.36 o 
  -2 -13  14      310.36      323.96     55.70 o 
  -1 -13  14      166.56      204.55     44.92 o 
   0 -13  14      570.42      615.17     73.94 o 
   1 -13  14      136.83      165.85     41.74 o 
   2 -13  14      386.30      357.13     55.70 o 
   3 -13  14       30.03      110.84     37.73 o 
  -6 -12  14       67.35       68.41     25.71 o 
  -5 -12  14      228.69      237.72     52.52 o 
  -4 -12  14       77.07       73.94     32.34 o 
  -3 -12  14      721.99      749.09     80.30 o 
  -2 -12  14       12.69       43.95     31.65 o 
  -1 -12  14      818.12      902.37     83.34 o 
   0 -12  14        3.23       25.29     27.50 o 
   1 -12  14      427.18      480.55     61.50 o 
   2 -12  14        1.65      -26.40     26.40 o 
   3 -12  14      429.82      446.41     61.36 o 
  -7 -11  14        0.37      -19.35     19.35 o 
  -6 -11  14      521.61      611.02     70.07 o 
  -5 -11  14        0.77       38.28     30.82 o 
  -4 -11  14      536.58      488.15     66.89 o 
  -3 -11  14       31.76       40.36     27.23 o 
  -2 -11  14      812.93      842.38     78.64 o 
  -1 -11  14       36.07       38.97     25.15 o 
   0 -11  14      336.62      304.20     48.37 o 
   1 -11  14      167.52      225.42     43.54 o 
   2 -11  14      368.43      356.44     50.58 o 
   3 -11  14      204.71      261.91     46.30 o 
  -8 -10  14       56.24       21.98     21.70 o 
  -7 -10  14      771.08      858.83     78.78 o 
  -6 -10  14       65.20       81.82     24.60 o 
  -4 -10  14      245.65      241.45     45.47 o 
  -3 -10  14      495.04      505.15     61.78 o 
  -2 -10  14      173.14      157.01     36.07 o 
  -1 -10  14      302.35      220.03     41.46 o 
   0 -10  14      554.62      613.09     60.12 o 
   1 -10  14      148.45      165.16     34.28 o 
   2 -10  14      503.53      592.36     59.98 o 
  -8  -9  14       45.51       58.74     27.50 o 
  -7  -9  14      615.93      623.74     65.93 o 
  -6  -9  14      736.71      718.13     68.00 o 
  -5  -9  14      392.35      363.49     47.82 o 
  -4  -9  14       75.03       -3.32     13.13 o 
  -3  -9  14      724.37      757.66     69.80 o 
  -2  -9  14      106.70      131.16     33.03 o 
  -1  -9  14      495.96      548.97     55.70 o 
   0  -9  14       19.18      -19.76     19.76 o 
   1  -9  14     1107.69     1163.44     75.74 o 
  -9  -8  14        9.90        5.11     19.07 o 
  -8  -8  14      453.60      621.53     67.45 o 
  -7  -8  14        5.95      -14.37     17.14 o 
  -6  -8  14      819.45      949.77     73.80 o 
  -5  -8  14        8.30      -19.90     19.90 o 
  -4  -8  14      528.08      531.14     50.31 o 
  -3  -8  14      186.68      195.29     35.93 o 
  -2  -8  14      751.58      793.38     54.94 o 
  -1  -8  14      408.39      452.69     52.17 o 
   0  -8  14      628.29      582.78     42.40 o 
   1  -8  14      492.63      495.76     65.93 o 
   2  -8  14      289.42      334.33     58.60 o 
   3  -8  14      718.62      788.76     80.99 o 
   4  -8  14      336.17      266.60     52.80 o 
  -8  -7  14      129.70      134.06     32.34 o 
  -7  -7  14      462.65      535.84     57.36 o 
  -6  -7  14       13.82       26.40     15.48 o 
  -5  -7  14      270.89      263.01     30.01 o 
  -4  -7  14      665.16      668.77     42.37 o 
  -3  -7  14      277.53      166.96     42.71 o 
  -2  -7  14      767.62      766.16    139.94 o 
  -1  -7  14       11.62      -11.62     27.16 o 
   0  -7  14      915.83     1170.35     98.54 o 
   1  -7  14       15.04      -23.22     25.57 o 
   2  -7  14      958.86      927.11     89.56 o 
   3  -7  14        5.14      -35.52     35.52 o 
   4  -7  14      479.83      486.08     66.06 o 
   5  -7  14       26.09       13.82     22.25 o 
  -6  -6  14       58.42       30.54     26.95 o 
  -5  -6  14      358.44      303.51     58.05 o 
  -4  -6  14        0.37      -10.64     22.39 o 
  -3  -6  14      732.93      707.77     78.64 o 
  -2  -6  14        0.21      -36.21     36.21 o 
  -1  -6  14      697.41      584.90     71.73 o 
   0  -6  14      283.68      259.97     52.52 o 
   1  -6  14      637.87      848.74     83.75 o 
   2  -6  14       91.51       20.73     23.08 o 
   3  -6  14      615.49      620.42     72.42 o 
   4  -6  14       69.56        4.01     27.23 o 
   5  -6  14      139.47      202.75     44.37 o 
  -8  -5  14      397.57      403.85     62.06 o 
  -7  -5  14       21.24      -33.17     33.17 o 
  -6  -5  14      777.84      871.68     86.66 o 
  -5  -5  14       41.31        3.18     34.97 o 
  -4  -5  14      606.01      630.09     72.56 o 
  -3  -5  14       66.46       42.84     29.85 o 
  -2  -5  14      714.78      640.32     75.60 o 
  -1  -5  14      299.69      280.15     50.17 o 
   0  -5  14      235.13      194.18     48.65 o 
   1  -5  14      532.01      547.45     71.59 o 
   2  -5  14      339.02      293.83     54.87 o 
   3  -5  14      434.11      397.35     59.57 o 
   4  -5  14       38.35       26.26     28.06 o 
   5  -5  14      371.31      302.26     53.76 o 
  -9  -4  14      261.90      241.45     51.14 o 
  -8  -4  14      140.92       86.38     37.59 o 
  -7  -4  14      256.84      252.92     50.72 o 
  -6  -4  14      722.33      577.44     71.45 o 
  -5  -4  14      470.77      326.31     58.32 o 
  -4  -4  14      418.19      530.45     68.55 o 
  -3  -4  14      204.82      167.51     50.03 o 
  -2  -4  14      974.57      862.01     87.90 o 
  -1  -4  14      173.28      130.19     39.53 o 
   0  -4  14     1114.36     1229.92    103.79 o 
   1  -4  14       37.98       61.78     33.31 o 
   2  -4  14      706.48      795.39     84.45 o 
   3  -4  14        0.87       12.16     19.49 o 
   4  -4  14      577.89      390.58     61.78 o 
   5  -4  14       41.22       77.12     29.58 o 
  -9  -3  14      332.34      416.56     62.61 o 
  -8  -3  14      106.76       85.27     38.42 o 
  -7  -3  14      819.25      823.86     85.83 o 
  -6  -3  14       29.31       33.45     31.24 o 
  -5  -3  14      738.06      770.51     83.48 o 
  -4  -3  14        0.81      -29.58     29.58 o 
  -3  -3  14      949.76     1003.40     93.84 o 
  -2  -3  14      110.20      106.14     36.07 o 
  -1  -3  14     1214.18     1384.71    110.98 o 
   0  -3  14      116.98      120.93     43.54 o 
   1  -3  14      664.33      656.77     79.33 o 
   2  -3  14      288.91      334.60     56.11 o 
   3  -3  14      514.48      392.51     60.12 o 
   4  -3  14      232.67      269.09     48.37 o 
  -9  -2  14       11.89      -38.42     38.42 o 
  -8  -2  14      623.67      728.36     78.50 o 
  -7  -2  14        3.52      -29.71     29.71 o 
  -6  -2  14      424.49      494.37     68.28 o 
  -5  -2  14      220.47      214.22     48.51 o 
  -4  -2  14      618.45      593.75     75.46 o 
  -3  -2  14      272.10      305.72     58.60 o 
  -2  -2  14      151.45      110.71     41.32 o 
  -1  -2  14      687.47      603.83     80.16 o 
   0  -2  14      203.21      262.74     55.42 o 
   1  -2  14      753.82      776.18     88.59 o 
   2  -2  14       95.48       92.74     42.71 o 
  -9  -1  14      210.88      285.82     52.38 o 
  -8  -1  14       91.66      105.32     37.73 o 
  -7  -1  14      247.30      311.11     55.70 o 
  -6  -1  14      466.32      520.36     70.07 o 
  -5  -1  14       99.72       62.89     31.10 o 
  -4  -1  14      442.12      396.94     63.16 o 
  -3  -1  14       95.84       91.91     40.63 o 
  -2  -1  14      536.79      560.16     76.84 o 
  -1  -1  14       12.84       51.83     34.97 o 
   0  -1  14      634.92      677.09     79.61 o 
   1  -1  14       14.79       13.54     17.69 o 
  -9   0  14      194.53      257.62     56.11 o 
  -8   0  14       54.31      100.62     34.41 o 
  -7   0  14      101.86       74.08     32.48 o 
  -6   0  14       10.78      -31.93     31.93 o 
  -5   0  14      743.87      826.35     89.70 o 
  -4   0  14       26.32       16.45     26.26 o 
  -3   0  14      614.49      603.28     79.19 o 
  -2   0  14       13.71       33.72     33.72 o 
  -1   0  14      594.55      578.13     79.19 o 
  -8   1  14      256.80      242.14     51.00 o 
  -7   1  14       21.71      -25.71     25.71 o 
  -6   1  14      245.42      300.33     60.95 o 
  -5   1  14      199.45      255.82     59.43 o 
  -4   1  14      168.76      143.46     47.96 o 
  -2 -13  15      217.63      166.82     45.33 o 
  -1 -13  15      218.50      277.25     51.97 o 
   0 -13  15      251.70      172.48     42.29 o 
   1 -13  15      250.09      358.38     54.59 o 
  -4 -12  15      267.37      260.66     54.59 o 
  -3 -12  15      121.41      125.63     37.45 o 
  -2 -12  15      256.41      315.39     53.21 o 
  -1 -12  15       21.51      -11.75     22.53 o 
   0 -12  15      438.77      507.50     61.09 o 
   1 -12  15        2.08      -22.25     22.25 o 
  -6 -11  15       54.02       41.60     21.56 o 
  -4 -11  15        0.21        0.83     23.91 o 
  -3 -11  15      515.83      519.39     66.75 o 
  -2 -11  15       10.18       25.43     27.78 o 
  -1 -11  15      458.07      478.76     60.54 o 
   0 -11  15       50.37       56.39     24.74 o 
   1 -11  15      345.92      479.72     57.49 o 
  -6 -10  15      235.31      121.49     30.96 o 
  -5 -10  15      276.99      247.67     41.88 o 
  -4 -10  15      395.38        8.85     26.12 o 
  -3 -10  15      197.55      269.09     48.79 o 
  -2 -10  15      117.39       68.83     25.98 o 
  -1 -10  15      452.83      459.13     55.01 o 
   0 -10  15      160.43      184.79     39.39 o 
  -3  -9  15       45.64       17.14     22.39 o 
  -2  -9  15      566.71      574.67     60.81 o 
  -1  -9  15       56.52        5.25     19.90 o 
  -3  -8  15      730.22      623.05     80.02 o 
  -2  -8  15      114.94       31.51     37.59 o 
  -1  -8  15      165.67       85.14     41.19 o 
   0  -8  15      291.34      335.57     59.02 o 
   1  -8  15      482.66      472.95     68.97 o 
   2  -8  15      410.99      366.81     62.06 o 
   3  -8  15      168.48      216.44     47.82 o 
  -5  -7  15       92.22       48.51     30.41 o 
  -4  -7  15      501.05      581.31     76.15 o 
  -3  -7  15      312.48      424.16     65.93 o 
  -2  -7  15      322.86      250.16     53.49 o 
  -1  -7  15      512.87      509.99     70.62 o 
   0  -7  15      101.16      100.75     36.35 o 
   1  -7  15      409.33      509.44     70.49 o 
   2  -7  15       30.69      -27.64     31.10 o 
   3  -7  15      549.97      507.23     69.10 o 
  -7  -6  15       78.08       40.63     29.85 o 
  -6  -6  15      511.86      485.25     71.32 o 
  -5  -6  15      100.79       68.97     35.80 o 
  -4  -6  15      832.74      948.39     94.12 o 
  -3  -6  15       39.82       18.11     29.58 o 
  -2  -6  15      797.79      938.71     92.60 o 
  -1  -6  15        0.18      -16.45     27.50 o 
   0  -6  15      649.44      723.80     81.27 o 
   1  -6  15       30.00       25.57     31.51 o 
   2  -6  15      562.86      589.32     73.53 o 
   3  -6  15       62.68       23.36     25.71 o 
  -8  -5  15        5.57      -40.50     40.50 o 
  -7  -5  15      381.92      479.58     69.66 o 
  -6  -5  15       59.60       -3.46     33.31 o 
  -5  -5  15      766.06      928.07     92.46 o 
  -4  -5  15       47.78      -35.52     35.52 o 
  -3  -5  15      387.88      361.97     62.61 o 
  -2  -5  15      374.44      297.15     56.25 o 
  -1  -5  15      808.03      849.57     88.18 o 
   0  -5  15      446.57      382.15     61.36 o 
   1  -5  15      405.67      480.69     67.58 o 
   2  -5  15      242.02      217.13     52.10 o 
  -9  -4  15        2.09      -38.84     38.84 o 
  -8  -4  15      327.71      302.26     57.63 o 
  -7  -4  15      157.59      147.88     42.02 o 
  -6  -4  15      239.32      219.48     49.89 o 
  -5  -4  15      322.49      355.89     59.84 o 
  -4  -4  15      180.67      218.65     51.97 o 
  -3  -4  15      726.53      864.91     92.74 o 
  -2  -4  15      126.21      119.27     43.67 o 
  -1  -4  15      703.99      646.13     80.58 o 
   0  -4  15       20.71       15.20     24.88 o 
   1  -4  15      406.03      468.94     69.52 o 
  -8  -3  15      105.92       56.94     32.06 o 
  -7  -3  15       17.89       12.58     25.43 o 
  -6  -3  15      607.12      521.74     74.08 o 
  -5  -3  15        0.80       14.37     29.71 o 
  -4  -3  15      469.39      433.42     67.31 o 
  -3  -3  15        0.79       -0.97     24.19 o 
  -2  -3  15      973.13     1124.61    104.76 o 
  -1  -3  15        6.03      -41.74     41.74 o 
   0  -3  15      394.81      557.67     74.63 o 
  -8  -2  15        0.58       89.97     33.45 o 
  -7  -2  15      274.82      370.12     59.98 o 
  -6  -2  15       65.48       34.83     34.97 o 
  -5  -2  15      257.45      294.38     57.91 o 
  -4  -2  15      222.64      167.37     45.61 o 
  -3  -2  15      901.78      925.45     95.50 o 
  -2  -2  15       55.08       10.78     30.96 o 
  -4 -12  16      135.08      169.17     42.15 o 
  -3 -12  16      229.25      315.81     56.39 o 
  -2 -12  16       13.26       17.83     30.54 o 
  -3 -11  16        2.11      -12.44     23.22 o 
                                                 
